# Supplementary material for: Single‐cell sequencing reveals the heterogeneity and intratumoral crosstalk in human endometrial cancer
Source: Cell Prolif. 2022 May 13;55(6):e13249. doi: 10.1111/cpr.13249 (PMC9201371; doi:10.1111/cpr.13249)
Supplement: Supplementary file 10 — TABLE S1 Clinical characteristics of EC patients and control samples profiled by scRNA‐seq and validated by staining in this study, related to Figure 1 [file CPR-55-e13249-s008.xlsx]

## Sheet: Sheet1
Supplementary Table 1. Clinical characteristics of EC patients and control samples profiled by scRNA-seq and validated by staining in this study, Related to Figure 1
Number	pathologic diagnoses	Gender	Age(y/o)	Procedure	Staging	myometrial invasion	vascular invasion	note
EC1	moderately differentiated EC consistent with HGOSC	F	48	hysterectomy+bilateral salping-oophenrectomy+retroperitoneal lymphadenectomy	-	-	-	DC due to consistent with HGSOC
EC2	moderately differentiated EC	F	59	hysterectomy+bilateral salping-oophenrectomy+retroperitoneal lymphadenectomy	IB	>1/2	None	-
EC3	moderately differentiated EC	F	82	hysterectomy+bilateral salping-oophenrectomy	IB	>1/2	Yes	MSH2+、MSH6+、MLH1-、PMS2-
EC4	moderately differentiated EC	F	46	hysterectomy+bilateral salping-oophenrectomy+retroperitoneal lymphadenectomy	IB	>1/2	Yes	PAX8+、Vimentin+、ER+、MSH2+、MSH6+、MLH1+、PMS2+
EC5	moderately differentiated EC	F	48	hysterectomy+bilateral salping-oophenrectomy+retroperitoneal lymphadenectomy	-	-	-	DC due to the failure liibray construction
EC6	well differentiated EC	F	66	hysterectomy+bilateral salping-oophenrectomy+retroperitoneal lymphadenectomy	IA	<1/2	None	-
NE1	proliferative endometrium	F	35	hysterectomy+bilateral salpingectomy	-	-	-	-
NE2	proliferative endometrium	F	55	hysterectomy+bilateral salpingectomy	-	-	-	-
