# Supplementary material for: Single‐cell sequencing reveals the heterogeneity and intratumoral crosstalk in human endometrial cancer
Source: Cell Prolif. 2022 May 13;55(6):e13249. doi: 10.1111/cpr.13249 (PMC9201371; doi:10.1111/cpr.13249)
Supplement: Supplementary file 11 — TABLE S2 Numbers of cells captured in each sample [file CPR-55-e13249-s010.xlsx]

## Sheet: Sheet1
Supplementary Table 2.The numbers of cells captured in each sample
Sample ID	EC2	EC3	EC4	EC6	NE1	NE2
Cell Number	8498	4956	7240	8411	5095	7158
