# Supplementary material for: Single‐cell sequencing reveals the heterogeneity and intratumoral crosstalk in human endometrial cancer
Source: Cell Prolif. 2022 May 13;55(6):e13249. doi: 10.1111/cpr.13249 (PMC9201371; doi:10.1111/cpr.13249)
Supplement: Supplementary file 12 — TABLE S3 Top 30 differential expression genes for the 9 clusters [file CPR-55-e13249-s005.xlsx]

## Sheet: Sheet1
Supplementary Table 3. The top 30 differential expression genes for the 9 clusters
Epithelial cells	T-cells	Fibroblasts	Macrophages	NK cells	Endothelial cells	B-cells	Monocytes	DC
WFDC2	CCL5	COL1A1	C1QA	GNLY	A2M	IGHG2	S100A9	IL3RA
TFF3	TUBA4A	SFRP4	C1QB	XCL1	VWF	CD79A	S100A8	PLD4
CAPS	CD2	COL3A1	SPP1	XCL2	RAMP2	MZB1	IL1B	SCT
SCGB2A1	PTPRC	COL1A2	APOE	KLRB1	CLDN5	MS4A1	BCL2A1	SPIB
SLPI	TRBC1	PTGDS	HLA-DRA	NKG7	COL4A1	BANK1	IL1RN	LILRA4
CD24	TRBC2	IGF1	LYZ	KLRC1	PLVAP	DERL3	EREG	TCL1A
CLDN4	IL7R	DCN	APOC1	KRT86	SPARCL1	CD79B	PLEK	STAP1
ELF3	DUSP4	CALD1	HLA-DPA1	TRDC	EGFL7	POU2F2	FCER1G	MPEG1
EPCAM	CXCR4	SPARC	HLA-DRB1	CTSW	HSPG2	TNFRSF13C	OLR1	P2RY6
CLU	NKG7	LUM	C1QC	METRNL	PECAM1	FCRL5	PHACTR1	SMPD3
KRT8	CD3D	MEG3	FCER1G	IL2RB	ENG	POU2AF1	AQP9	PHEX
CLDN3	DOK2	MMP11	CD74	AREG	AQP1	IGLC1	TREM1	PTCRA
IFI27	TRAC	SFRP1	IFI30	CLIC3	GNG11	RALGPS2	FPR1	DNASE1L3
KRT18	BTG1	PCOLCE	HLA-DPB1	KRT81	FLT1	MEF2C	FCGR2A	CLEC4C
SPINT2	GZMA	TAGLN	CD14	KLRD1	INSR	IGKC	APOBEC3A	LINC01226
C20orf85	IL32	COL6A2	HLA-DQA1	REL	CCL14	NCF1	SMIM25	SLC32A1
AGR2	FYB1	NR2F2	TYROBP	FAM177A1	RNASE1	JCHAIN	RETN	LINC02812
PERP	CLEC2D	C11orf96	HLA-DRB5	CD7	PCDH17	CD40	FCN1	AC104024.1
C1orf194	CREM	RAMP1	AIF1	CCL5	CD93	HLA-DQA1	CD300E	PACSIN1
TPPP3	SAMSN1	COL6A1	HLA-DQB1	TYROBP	TM4SF1	HLA-DQB1	C15orf48	SHD
AGR3	SRGN	LGALS1	FTL	SRGN	ADGRL4	IGHG3	TYROBP	AC023590.1
MSX1	GZMK	CFD	MMP9	SLA	ACKR1	CD37	AIF1	NIBAN3
TSPAN1	CST7	VCAN	CTSD	CST7	HYAL2	PHACTR1	LUCAT1	LINC01215
C9orf24	CD3E	MYL9	IL1B	GZMB	CALCRL	IGHG1	CSF3R	AC007381.1
LCN2	GZMB	ACTA2	CTSZ	CEMIP2	COL4A2	LTB	LST1	NME8
ASRGL1	DUSP2	THY1	CD68	HOPX	VWA1	IGHA2	SLC11A1	RET
IFI6	CYTIP	TPM2	PSAP	CRTAM	ANGPT2	HLA-DRB5	FGR	PLEKHD1
RSPH1	BCL11B	C1R	CCL3L1	HCST	CD34	HLA-DPA1	LILRB2	LINC00996
TACSTD2	LINC-PINT	IGFBP2	CCL3	FOSL2	TIMP3	DAPP1	ITGAX	RGS13
KRT19	IFNG	SPARCL1	MS4A6A	ZNF331	SELE	IGHA1	NCF2	GLT1D1
