# Supplementary material for: Single‐cell sequencing reveals the heterogeneity and intratumoral crosstalk in human endometrial cancer
Source: Cell Prolif. 2022 May 13;55(6):e13249. doi: 10.1111/cpr.13249 (PMC9201371; doi:10.1111/cpr.13249)
Supplement: Supplementary file 13 — TABLE S4 Top 30 differential expression genes for the 6 epithelial subclusters [file CPR-55-e13249-s012.xlsx]

## Sheet: Sheet1
Supplementary Table 4. The top 30 differential expression genes for the 6 epithelial subclusters
C1	C2	C3	C4	C5	C6
IGFBP7	RPL37A	FTH1	MALAT1	IGKC	CXCL8
CAPS	HSP90AB1	S100A6	MT-ND4	WFDC2	CCN2
TXN	JUN	SLPI	SCGB2A1	IGLC2	CCNO
DYNLL1	RPS29	TMSB4X	NEAT1	FTL	IFI44L
TPPP3	RPS11	H3F3A	MT1G	HSPB1	MUC16
C20orf85	RPL27A	SAA1	MT-ND5	RPL41	LAMC2
CD24	SOX4	LCN2	MT2A	RPL10	CSF1
CALM1	RPL23	S100A4	MT1E	IGHA1	CCDC34
TUBB4B	CXCL14	KRT19	TXNIP	IFI27	BIRC3
AGR3	RPS20	MSX1	SCGB1D2	CD74	GBP1
C1orf194	ZFP36L1	S100A9	UCA1	TMSB10	WEE1
TSPAN1	HNRNPA1	KRT8	ID1	UBC	TNFAIP2
C9orf24	HSPD1	FABP5	LINC01541	HSPA1A	JAG1
TUBA1A	HSP90B1	FBLN1	SLC26A2	RPL28	STAT1
TMEM190	HSPA5	CAMK2N1	ID2	RPL32	STK17A
RSPH1	EEF2	RBBP7	MT1X	RPL11	HES6
CD59	RPS17	APLP2	SGK1	RPL8	ARHGAP29
DYNLT1	PABPC1	PPA1	GABRP	RPS15	PPP1R2
MS4A8	HNRNPA2B1	CCND1	C2CD4B	GSTP1	XAF1
PLTP	COL18A1	NUCKS1	COL1A2	RPL18	PSIP1
ATP5IF1	CCN1	HLA-DMB	PAPSS1	DNAJB1	AHI1
HMGN3	SLC40A1	ANP32E	ID4	IGHG1	PPP1R15B
CYSTM1	SOX17	S100A13	RASD1	IGHG4	ECT2
MORN2	XIST	TPM3	MT1F	HSPA8	B3GALNT2
PERP	ATF3	EIF1AX	TCIM	MIF	B4GALT5
ODF3B	PIK3R1	ATP1B1	LINC01320	HSPA6	ACTN1
RRAD	HPGD	PIGR	AHNAK	IFITM3	APOL6
CIB1	DDX5	HOXA10	TMEM101	RPS13	TUT4
PIFO	ZFP36L2	S100A16	CP	ACTB	RNF144B
SNTN	PNN	NT5E	SYNE2	SERF2	ANKRD36C
