# Supplementary material for: Single‐cell sequencing reveals the heterogeneity and intratumoral crosstalk in human endometrial cancer
Source: Cell Prolif. 2022 May 13;55(6):e13249. doi: 10.1111/cpr.13249 (PMC9201371; doi:10.1111/cpr.13249)
Supplement: Supplementary file 14 — TABLE S5 [file CPR-55-e13249-s016.xlsx]

## Sheet: Sheet1
Source	Target	Lig	Rec	Type
CALM1	FAS	MalignantEpithelialCell_lig	CD4Treg_rec	lig_rec
IL18	CD48	MalignantEpithelialCell_lig	CD4Treg_rec	lig_rec
CEL	CXCR4	MalignantEpithelialCell_lig	CD8Tcyto_rec	lig_rec
IL18	CD48	MalignantEpithelialCell_lig	CD8Tcyto_rec	lig_rec
ZG16B	CXCR4	MalignantEpithelialCell_lig	CD8Tcyto_rec	lig_rec
CALM1	FAS	MalignantEpithelialCell_lig	CD8Tex_rec	lig_rec
CEL	CXCR4	MalignantEpithelialCell_lig	CD8Tex_rec	lig_rec
ICAM1	ITGAL	MalignantEpithelialCell_lig	CD8Tex_rec	lig_rec
ICAM2	ITGAL	MalignantEpithelialCell_lig	CD8Tex_rec	lig_rec
IL18	CD48	MalignantEpithelialCell_lig	CD8Tex_rec	lig_rec
LYZ	ITGAL	MalignantEpithelialCell_lig	CD8Tex_rec	lig_rec
ZG16B	CXCR4	MalignantEpithelialCell_lig	CD8Tex_rec	lig_rec
CALM1	SELL	MalignantEpithelialCell_lig	NKT_rec	lig_rec
IL18	CD48	MalignantEpithelialCell_lig	NKT_rec	lig_rec
PODXL2	SELL	MalignantEpithelialCell_lig	NKT_rec	lig_rec
PODXL	SELL	MalignantEpithelialCell_lig	NKT_rec	lig_rec
VCAN	SELL	MalignantEpithelialCell_lig	NKT_rec	lig_rec
CEL	CXCR4	MalignantEpithelialCell_lig	proliferationTcells_rec	lig_rec
COL1A1	ITGA1	MalignantEpithelialCell_lig	proliferationTcells_rec	lig_rec
COL1A2	ITGA1	MalignantEpithelialCell_lig	proliferationTcells_rec	lig_rec
COL4A1	ITGA1	MalignantEpithelialCell_lig	proliferationTcells_rec	lig_rec
COL6A1	ITGA1	MalignantEpithelialCell_lig	proliferationTcells_rec	lig_rec
COL6A2	ITGA1	MalignantEpithelialCell_lig	proliferationTcells_rec	lig_rec
ICAM1	IL2RG	MalignantEpithelialCell_lig	proliferationTcells_rec	lig_rec
IL18	CD48	MalignantEpithelialCell_lig	proliferationTcells_rec	lig_rec
LAMA1	ITGA1	MalignantEpithelialCell_lig	proliferationTcells_rec	lig_rec
SLPI	CD4	MalignantEpithelialCell_lig	proliferationTcells_rec	lig_rec
FAS	STAT4	MalignantEpithelialCell_lig	CD4Treg_rec	rec_tf
FAS	BATF	MalignantEpithelialCell_lig	CD4Treg_rec	rec_tf
FAS	FOXP3	MalignantEpithelialCell_lig	CD4Treg_rec	rec_tf
FAS	NFKB2	MalignantEpithelialCell_lig	CD4Treg_rec	rec_tf
FAS	NFKBIA	MalignantEpithelialCell_lig	CD4Treg_rec	rec_tf
FAS	GATA3	MalignantEpithelialCell_lig	CD4Treg_rec	rec_tf
FAS	STAT5A	MalignantEpithelialCell_lig	CD4Treg_rec	rec_tf
FAS	NFATC2	MalignantEpithelialCell_lig	CD4Treg_rec	rec_tf
FAS	REL	MalignantEpithelialCell_lig	CD4Treg_rec	rec_tf
CD48	BATF	MalignantEpithelialCell_lig	CD4Treg_rec	rec_tf
CD48	FOXP3	MalignantEpithelialCell_lig	CD4Treg_rec	rec_tf
CD48	BCL6	MalignantEpithelialCell_lig	CD4Treg_rec	rec_tf
CXCR4	IRF1	MalignantEpithelialCell_lig	CD8Tcyto_rec	rec_tf
CXCR4	GATA3	MalignantEpithelialCell_lig	CD8Tcyto_rec	rec_tf
CXCR4	REL	MalignantEpithelialCell_lig	CD8Tcyto_rec	rec_tf
CXCR4	TBX21	MalignantEpithelialCell_lig	CD8Tcyto_rec	rec_tf
CXCR4	FOXO3	MalignantEpithelialCell_lig	CD8Tcyto_rec	rec_tf
CXCR4	MYBL1	MalignantEpithelialCell_lig	CD8Tcyto_rec	rec_tf
CD48	BATF	MalignantEpithelialCell_lig	CD8Tcyto_rec	rec_tf
CD48	IRF1	MalignantEpithelialCell_lig	CD8Tcyto_rec	rec_tf
CD48	GATA3	MalignantEpithelialCell_lig	CD8Tcyto_rec	rec_tf
FAS	FOS	MalignantEpithelialCell_lig	CD8Tex_rec	rec_tf
FAS	BATF	MalignantEpithelialCell_lig	CD8Tex_rec	rec_tf
FAS	CREM	MalignantEpithelialCell_lig	CD8Tex_rec	rec_tf
FAS	NFKBIA	MalignantEpithelialCell_lig	CD8Tex_rec	rec_tf
FAS	ATF3	MalignantEpithelialCell_lig	CD8Tex_rec	rec_tf
FAS	IRF1	MalignantEpithelialCell_lig	CD8Tex_rec	rec_tf
FAS	GATA3	MalignantEpithelialCell_lig	CD8Tex_rec	rec_tf
FAS	KLF2	MalignantEpithelialCell_lig	CD8Tex_rec	rec_tf
ITGAL	BATF	MalignantEpithelialCell_lig	CD8Tex_rec	rec_tf
ITGAL	NFKBIA	MalignantEpithelialCell_lig	CD8Tex_rec	rec_tf
ITGAL	IRF1	MalignantEpithelialCell_lig	CD8Tex_rec	rec_tf
ITGAL	GATA3	MalignantEpithelialCell_lig	CD8Tex_rec	rec_tf
ITGAL	NFATC2	MalignantEpithelialCell_lig	CD8Tex_rec	rec_tf
ITGAL	EOMES	MalignantEpithelialCell_lig	CD8Tex_rec	rec_tf
CXCR4	BATF	MalignantEpithelialCell_lig	CD8Tex_rec	rec_tf
CXCR4	NFKBIA	MalignantEpithelialCell_lig	CD8Tex_rec	rec_tf
CXCR4	ATF3	MalignantEpithelialCell_lig	CD8Tex_rec	rec_tf
CXCR4	IRF1	MalignantEpithelialCell_lig	CD8Tex_rec	rec_tf
CXCR4	GATA3	MalignantEpithelialCell_lig	CD8Tex_rec	rec_tf
CXCR4	NFATC2	MalignantEpithelialCell_lig	CD8Tex_rec	rec_tf
CXCR4	KLF2	MalignantEpithelialCell_lig	CD8Tex_rec	rec_tf
CXCR4	FOS	MalignantEpithelialCell_lig	CD8Tex_rec	rec_tf
CXCR4	EOMES	MalignantEpithelialCell_lig	CD8Tex_rec	rec_tf
CXCR4	ETS1	MalignantEpithelialCell_lig	CD8Tex_rec	rec_tf
CD48	BATF	MalignantEpithelialCell_lig	CD8Tex_rec	rec_tf
CD48	ETS1	MalignantEpithelialCell_lig	CD8Tex_rec	rec_tf
CD48	IRF1	MalignantEpithelialCell_lig	CD8Tex_rec	rec_tf
CD48	GATA3	MalignantEpithelialCell_lig	CD8Tex_rec	rec_tf
SELL	BATF	MalignantEpithelialCell_lig	NKT_rec	rec_tf
SELL	IRF1	MalignantEpithelialCell_lig	NKT_rec	rec_tf
CD48	BATF	MalignantEpithelialCell_lig	NKT_rec	rec_tf
CD48	IRF1	MalignantEpithelialCell_lig	NKT_rec	rec_tf
CD4	BATF	MalignantEpithelialCell_lig	proliferationTcells_rec	rec_tf
CD4	NFKB2	MalignantEpithelialCell_lig	proliferationTcells_rec	rec_tf
CD4	NFATC2	MalignantEpithelialCell_lig	proliferationTcells_rec	rec_tf
ITGA1	TBX21	MalignantEpithelialCell_lig	proliferationTcells_rec	rec_tf
ITGA1	EOMES	MalignantEpithelialCell_lig	proliferationTcells_rec	rec_tf
IL2RG	STAT4	MalignantEpithelialCell_lig	proliferationTcells_rec	rec_tf
IL2RG	TBX21	MalignantEpithelialCell_lig	proliferationTcells_rec	rec_tf
IL2RG	BATF	MalignantEpithelialCell_lig	proliferationTcells_rec	rec_tf
IL2RG	NFKBIA	MalignantEpithelialCell_lig	proliferationTcells_rec	rec_tf
IL2RG	STAT5A	MalignantEpithelialCell_lig	proliferationTcells_rec	rec_tf
IL2RG	NFATC2	MalignantEpithelialCell_lig	proliferationTcells_rec	rec_tf
IL2RG	EOMES	MalignantEpithelialCell_lig	proliferationTcells_rec	rec_tf
IL2RG	REL	MalignantEpithelialCell_lig	proliferationTcells_rec	rec_tf
CXCR4	BATF	MalignantEpithelialCell_lig	proliferationTcells_rec	rec_tf
CXCR4	MYB	MalignantEpithelialCell_lig	proliferationTcells_rec	rec_tf
CXCR4	NFKBIA	MalignantEpithelialCell_lig	proliferationTcells_rec	rec_tf
CXCR4	NFATC2	MalignantEpithelialCell_lig	proliferationTcells_rec	rec_tf
CXCR4	REL	MalignantEpithelialCell_lig	proliferationTcells_rec	rec_tf
CXCR4	KLF2	MalignantEpithelialCell_lig	proliferationTcells_rec	rec_tf
CXCR4	STAT4	MalignantEpithelialCell_lig	proliferationTcells_rec	rec_tf
CXCR4	TBX21	MalignantEpithelialCell_lig	proliferationTcells_rec	rec_tf
CXCR4	NFKB2	MalignantEpithelialCell_lig	proliferationTcells_rec	rec_tf
CXCR4	STAT5A	MalignantEpithelialCell_lig	proliferationTcells_rec	rec_tf
CXCR4	EOMES	MalignantEpithelialCell_lig	proliferationTcells_rec	rec_tf
CD48	BATF	MalignantEpithelialCell_lig	proliferationTcells_rec	rec_tf
CD48	MYB	MalignantEpithelialCell_lig	proliferationTcells_rec	rec_tf
CD48	STAT5A	MalignantEpithelialCell_lig	proliferationTcells_rec	rec_tf
BATF	CD2	MalignantEpithelialCell_lig	CD4Treg_rec	tf_gene
BCL6	CCND2	MalignantEpithelialCell_lig	CD4Treg_rec	tf_gene
BCL6	CD80	MalignantEpithelialCell_lig	CD4Treg_rec	tf_gene
BCL6	IRF4	MalignantEpithelialCell_lig	CD4Treg_rec	tf_gene
FOXP3	IL2RA	MalignantEpithelialCell_lig	CD4Treg_rec	tf_gene
FOXP3	SATB1	MalignantEpithelialCell_lig	CD4Treg_rec	tf_gene
GATA3	STAT4	MalignantEpithelialCell_lig	CD4Treg_rec	tf_gene
GATA3	ZEB1	MalignantEpithelialCell_lig	CD4Treg_rec	tf_gene
NFATC2	CD3G	MalignantEpithelialCell_lig	CD4Treg_rec	tf_gene
NFKB2	CCND2	MalignantEpithelialCell_lig	CD4Treg_rec	tf_gene
NFKB2	CDK6	MalignantEpithelialCell_lig	CD4Treg_rec	tf_gene
NFKBIA	CCL5	MalignantEpithelialCell_lig	CD4Treg_rec	tf_gene
NFKBIA	EBI3	MalignantEpithelialCell_lig	CD4Treg_rec	tf_gene
NFKBIA	FAS	MalignantEpithelialCell_lig	CD4Treg_rec	tf_gene
NFKBIA	TRAF1	MalignantEpithelialCell_lig	CD4Treg_rec	tf_gene
REL	CCL5	MalignantEpithelialCell_lig	CD4Treg_rec	tf_gene
REL	CD40LG	MalignantEpithelialCell_lig	CD4Treg_rec	tf_gene
REL	IL2RA	MalignantEpithelialCell_lig	CD4Treg_rec	tf_gene
STAT4	IL2RA	MalignantEpithelialCell_lig	CD4Treg_rec	tf_gene
STAT5A	CCND2	MalignantEpithelialCell_lig	CD4Treg_rec	tf_gene
STAT5A	IL2RA	MalignantEpithelialCell_lig	CD4Treg_rec	tf_gene
BATF	CD2	MalignantEpithelialCell_lig	CD8Tcyto_rec	tf_gene
FOXO3	CCND2	MalignantEpithelialCell_lig	CD8Tcyto_rec	tf_gene
GATA3	CD40LG	MalignantEpithelialCell_lig	CD8Tcyto_rec	tf_gene
GATA3	CD8A	MalignantEpithelialCell_lig	CD8Tcyto_rec	tf_gene
GATA3	IFNG	MalignantEpithelialCell_lig	CD8Tcyto_rec	tf_gene
IRF1	CCL5	MalignantEpithelialCell_lig	CD8Tcyto_rec	tf_gene
IRF1	IFNG	MalignantEpithelialCell_lig	CD8Tcyto_rec	tf_gene
MYBL1	TSC22D3	MalignantEpithelialCell_lig	CD8Tcyto_rec	tf_gene
REL	CCL5	MalignantEpithelialCell_lig	CD8Tcyto_rec	tf_gene
REL	IFNG	MalignantEpithelialCell_lig	CD8Tcyto_rec	tf_gene
TBX21	IFNG	MalignantEpithelialCell_lig	CD8Tcyto_rec	tf_gene
ATF3	CCL5	MalignantEpithelialCell_lig	CD8Tex_rec	tf_gene
ATF3	IFNG	MalignantEpithelialCell_lig	CD8Tex_rec	tf_gene
BATF	CD2	MalignantEpithelialCell_lig	CD8Tex_rec	tf_gene
CREM	CD247	MalignantEpithelialCell_lig	CD8Tex_rec	tf_gene
CREM	DUSP4	MalignantEpithelialCell_lig	CD8Tex_rec	tf_gene
CREM	FASLG	MalignantEpithelialCell_lig	CD8Tex_rec	tf_gene
EOMES	IFNG	MalignantEpithelialCell_lig	CD8Tex_rec	tf_gene
ETS1	CD8A	MalignantEpithelialCell_lig	CD8Tex_rec	tf_gene
ETS1	CXCR4	MalignantEpithelialCell_lig	CD8Tex_rec	tf_gene
ETS1	IL2RB	MalignantEpithelialCell_lig	CD8Tex_rec	tf_gene
ETS1	LCK	MalignantEpithelialCell_lig	CD8Tex_rec	tf_gene
ETS1	NFKB1	MalignantEpithelialCell_lig	CD8Tex_rec	tf_gene
FOS	CREM	MalignantEpithelialCell_lig	CD8Tex_rec	tf_gene
FOS	FAS	MalignantEpithelialCell_lig	CD8Tex_rec	tf_gene
GATA3	CD8A	MalignantEpithelialCell_lig	CD8Tex_rec	tf_gene
GATA3	IFNG	MalignantEpithelialCell_lig	CD8Tex_rec	tf_gene
GATA3	NFKB1	MalignantEpithelialCell_lig	CD8Tex_rec	tf_gene
GATA3	ZEB1	MalignantEpithelialCell_lig	CD8Tex_rec	tf_gene
IRF1	CCL5	MalignantEpithelialCell_lig	CD8Tex_rec	tf_gene
IRF1	FASLG	MalignantEpithelialCell_lig	CD8Tex_rec	tf_gene
IRF1	IFNG	MalignantEpithelialCell_lig	CD8Tex_rec	tf_gene
KLF2	CCR7	MalignantEpithelialCell_lig	CD8Tex_rec	tf_gene
KLF2	CXCR4	MalignantEpithelialCell_lig	CD8Tex_rec	tf_gene
NFATC2	CD3G	MalignantEpithelialCell_lig	CD8Tex_rec	tf_gene
NFKBIA	FAS	MalignantEpithelialCell_lig	CD8Tex_rec	tf_gene
NFKBIA	NFKB1	MalignantEpithelialCell_lig	CD8Tex_rec	tf_gene
NFKBIA	TRAF1	MalignantEpithelialCell_lig	CD8Tex_rec	tf_gene
BATF	CD2	MalignantEpithelialCell_lig	NKT_rec	tf_gene
IRF1	CCL5	MalignantEpithelialCell_lig	NKT_rec	tf_gene
IRF1	VCAM1	MalignantEpithelialCell_lig	NKT_rec	tf_gene
BATF	CD2	MalignantEpithelialCell_lig	proliferationTcells_rec	tf_gene
EOMES	IFNG	MalignantEpithelialCell_lig	proliferationTcells_rec	tf_gene
KLF2	CCR7	MalignantEpithelialCell_lig	proliferationTcells_rec	tf_gene
KLF2	CXCR4	MalignantEpithelialCell_lig	proliferationTcells_rec	tf_gene
MYB	LCK	MalignantEpithelialCell_lig	proliferationTcells_rec	tf_gene
MYB	NR3C1	MalignantEpithelialCell_lig	proliferationTcells_rec	tf_gene
MYB	WAS	MalignantEpithelialCell_lig	proliferationTcells_rec	tf_gene
MYB	TSC22D3	MalignantEpithelialCell_lig	proliferationTcells_rec	tf_gene
NFATC2	CD3G	MalignantEpithelialCell_lig	proliferationTcells_rec	tf_gene
NFATC2	IFNG	MalignantEpithelialCell_lig	proliferationTcells_rec	tf_gene
NFKB2	CCND2	MalignantEpithelialCell_lig	proliferationTcells_rec	tf_gene
NFKB2	CDK6	MalignantEpithelialCell_lig	proliferationTcells_rec	tf_gene
NFKBIA	EBI3	MalignantEpithelialCell_lig	proliferationTcells_rec	tf_gene
NFKBIA	FAS	MalignantEpithelialCell_lig	proliferationTcells_rec	tf_gene
NFKBIA	TRAF1	MalignantEpithelialCell_lig	proliferationTcells_rec	tf_gene
REL	CCL5	MalignantEpithelialCell_lig	proliferationTcells_rec	tf_gene
REL	IL2RA	MalignantEpithelialCell_lig	proliferationTcells_rec	tf_gene
REL	IFNG	MalignantEpithelialCell_lig	proliferationTcells_rec	tf_gene
STAT4	IFNG	MalignantEpithelialCell_lig	proliferationTcells_rec	tf_gene
STAT4	IL2RA	MalignantEpithelialCell_lig	proliferationTcells_rec	tf_gene
STAT4	PRF1	MalignantEpithelialCell_lig	proliferationTcells_rec	tf_gene
STAT5A	CCND2	MalignantEpithelialCell_lig	proliferationTcells_rec	tf_gene
STAT5A	IFNG	MalignantEpithelialCell_lig	proliferationTcells_rec	tf_gene
STAT5A	IL2RA	MalignantEpithelialCell_lig	proliferationTcells_rec	tf_gene
TBX21	CXCR3	MalignantEpithelialCell_lig	proliferationTcells_rec	tf_gene
TBX21	IFNG	MalignantEpithelialCell_lig	proliferationTcells_rec	tf_gene
TBX21	IL13	MalignantEpithelialCell_lig	proliferationTcells_rec	tf_gene
CD40LG	ITGB2	CD4Treg_lig	MalignantEpithelialCell_rec	lig_rec
GZMB	IGF2R	CD8Tex_lig	MalignantEpithelialCell_rec	lig_rec
GZMB	IGF2R	NKT_lig	MalignantEpithelialCell_rec	lig_rec
VCAM1	ITGB2	NKT_lig	MalignantEpithelialCell_rec	lig_rec
CCL5	SDC1	proliferationTcells_lig	MalignantEpithelialCell_rec	lig_rec
GZMB	IGF2R	proliferationTcells_lig	MalignantEpithelialCell_rec	lig_rec
SEMA4D	MET	proliferationTcells_lig	MalignantEpithelialCell_rec	lig_rec
VCAM1	ITGB2	proliferationTcells_lig	MalignantEpithelialCell_rec	lig_rec
ITGB2	RUNX3	CD4Treg_lig	MalignantEpithelialCell_rec	rec_tf
ITGB2	JUNB	CD4Treg_lig	MalignantEpithelialCell_rec	rec_tf
ITGB2	CEBPD	CD4Treg_lig	MalignantEpithelialCell_rec	rec_tf
IGF2R	PTTG1	CD8Tex_lig	MalignantEpithelialCell_rec	rec_tf
IGF2R	KLF4	CD8Tex_lig	MalignantEpithelialCell_rec	rec_tf
IGF2R	NFAT5	NKT_lig	MalignantEpithelialCell_rec	rec_tf
IGF2R	PTTG1	NKT_lig	MalignantEpithelialCell_rec	rec_tf
IGF2R	NANOG	NKT_lig	MalignantEpithelialCell_rec	rec_tf
IGF2R	KLF4	NKT_lig	MalignantEpithelialCell_rec	rec_tf
IGF2R	TCF4	NKT_lig	MalignantEpithelialCell_rec	rec_tf
IGF2R	DLX5	NKT_lig	MalignantEpithelialCell_rec	rec_tf
ITGB2	RUNX3	NKT_lig	MalignantEpithelialCell_rec	rec_tf
ITGB2	FHL2	NKT_lig	MalignantEpithelialCell_rec	rec_tf
ITGB2	JUNB	NKT_lig	MalignantEpithelialCell_rec	rec_tf
ITGB2	CEBPD	NKT_lig	MalignantEpithelialCell_rec	rec_tf
MET	GATA3	proliferationTcells_lig	MalignantEpithelialCell_rec	rec_tf
MET	KLF4	proliferationTcells_lig	MalignantEpithelialCell_rec	rec_tf
MET	PPARG	proliferationTcells_lig	MalignantEpithelialCell_rec	rec_tf
MET	ETS1	proliferationTcells_lig	MalignantEpithelialCell_rec	rec_tf
MET	AR	proliferationTcells_lig	MalignantEpithelialCell_rec	rec_tf
MET	EZH2	proliferationTcells_lig	MalignantEpithelialCell_rec	rec_tf
IGF2R	PTTG1	proliferationTcells_lig	MalignantEpithelialCell_rec	rec_tf
IGF2R	KLF4	proliferationTcells_lig	MalignantEpithelialCell_rec	rec_tf
IGF2R	AR	proliferationTcells_lig	MalignantEpithelialCell_rec	rec_tf
IGF2R	EZH2	proliferationTcells_lig	MalignantEpithelialCell_rec	rec_tf
IGF2R	PPARG	proliferationTcells_lig	MalignantEpithelialCell_rec	rec_tf
SDC1	GATA3	proliferationTcells_lig	MalignantEpithelialCell_rec	rec_tf
SDC1	ETS1	proliferationTcells_lig	MalignantEpithelialCell_rec	rec_tf
SDC1	AR	proliferationTcells_lig	MalignantEpithelialCell_rec	rec_tf
SDC1	EZH2	proliferationTcells_lig	MalignantEpithelialCell_rec	rec_tf
SDC1	PPARG	proliferationTcells_lig	MalignantEpithelialCell_rec	rec_tf
ITGB2	PPARG	proliferationTcells_lig	MalignantEpithelialCell_rec	rec_tf
ITGB2	ETS1	proliferationTcells_lig	MalignantEpithelialCell_rec	rec_tf
ITGB2	CEBPD	proliferationTcells_lig	MalignantEpithelialCell_rec	rec_tf
ITGB2	EZH2	proliferationTcells_lig	MalignantEpithelialCell_rec	rec_tf
CEBPD	C3	CD4Treg_lig	MalignantEpithelialCell_rec	tf_gene
CEBPD	CASP8	CD4Treg_lig	MalignantEpithelialCell_rec	tf_gene
CEBPD	CCL20	CD4Treg_lig	MalignantEpithelialCell_rec	tf_gene
CEBPD	CXCL1	CD4Treg_lig	MalignantEpithelialCell_rec	tf_gene
CEBPD	GADD45G	CD4Treg_lig	MalignantEpithelialCell_rec	tf_gene
CEBPD	IL23A	CD4Treg_lig	MalignantEpithelialCell_rec	tf_gene
CEBPD	SOD1	CD4Treg_lig	MalignantEpithelialCell_rec	tf_gene
CEBPD	TNF	CD4Treg_lig	MalignantEpithelialCell_rec	tf_gene
CEBPD	IL1B	CD4Treg_lig	MalignantEpithelialCell_rec	tf_gene
JUNB	CD82	CD4Treg_lig	MalignantEpithelialCell_rec	tf_gene
JUNB	CDKN1A	CD4Treg_lig	MalignantEpithelialCell_rec	tf_gene
JUNB	CDKN2A	CD4Treg_lig	MalignantEpithelialCell_rec	tf_gene
JUNB	CLU	CD4Treg_lig	MalignantEpithelialCell_rec	tf_gene
JUNB	IL1B	CD4Treg_lig	MalignantEpithelialCell_rec	tf_gene
JUNB	NQO1	CD4Treg_lig	MalignantEpithelialCell_rec	tf_gene
JUNB	DCN	CD4Treg_lig	MalignantEpithelialCell_rec	tf_gene
JUNB	TIMP1	CD4Treg_lig	MalignantEpithelialCell_rec	tf_gene
RUNX3	CASP3	CD4Treg_lig	MalignantEpithelialCell_rec	tf_gene
RUNX3	CASP8	CD4Treg_lig	MalignantEpithelialCell_rec	tf_gene
RUNX3	CCND1	CD4Treg_lig	MalignantEpithelialCell_rec	tf_gene
RUNX3	CDKN1A	CD4Treg_lig	MalignantEpithelialCell_rec	tf_gene
RUNX3	CFLAR	CD4Treg_lig	MalignantEpithelialCell_rec	tf_gene
RUNX3	HES1	CD4Treg_lig	MalignantEpithelialCell_rec	tf_gene
RUNX3	HSPD1	CD4Treg_lig	MalignantEpithelialCell_rec	tf_gene
RUNX3	JAG1	CD4Treg_lig	MalignantEpithelialCell_rec	tf_gene
RUNX3	MMP9	CD4Treg_lig	MalignantEpithelialCell_rec	tf_gene
RUNX3	MYC	CD4Treg_lig	MalignantEpithelialCell_rec	tf_gene
RUNX3	RUNX1	CD4Treg_lig	MalignantEpithelialCell_rec	tf_gene
RUNX3	TCF4	CD4Treg_lig	MalignantEpithelialCell_rec	tf_gene
RUNX3	TIMP1	CD4Treg_lig	MalignantEpithelialCell_rec	tf_gene
KLF4	ATF3	CD8Tex_lig	MalignantEpithelialCell_rec	tf_gene
KLF4	BIRC5	CD8Tex_lig	MalignantEpithelialCell_rec	tf_gene
KLF4	CCNB1	CD8Tex_lig	MalignantEpithelialCell_rec	tf_gene
KLF4	CCND1	CD8Tex_lig	MalignantEpithelialCell_rec	tf_gene
KLF4	CDKN1A	CD8Tex_lig	MalignantEpithelialCell_rec	tf_gene
KLF4	CDKN1B	CD8Tex_lig	MalignantEpithelialCell_rec	tf_gene
KLF4	CDKN1C	CD8Tex_lig	MalignantEpithelialCell_rec	tf_gene
KLF4	GDF15	CD8Tex_lig	MalignantEpithelialCell_rec	tf_gene
KLF4	HSPA8	CD8Tex_lig	MalignantEpithelialCell_rec	tf_gene
KLF4	IL1B	CD8Tex_lig	MalignantEpithelialCell_rec	tf_gene
KLF4	KRT19	CD8Tex_lig	MalignantEpithelialCell_rec	tf_gene
KLF4	LAMA1	CD8Tex_lig	MalignantEpithelialCell_rec	tf_gene
KLF4	LAMA3	CD8Tex_lig	MalignantEpithelialCell_rec	tf_gene
KLF4	MMP2	CD8Tex_lig	MalignantEpithelialCell_rec	tf_gene
KLF4	SOD1	CD8Tex_lig	MalignantEpithelialCell_rec	tf_gene
KLF4	TAGLN	CD8Tex_lig	MalignantEpithelialCell_rec	tf_gene
KLF4	VEGFA	CD8Tex_lig	MalignantEpithelialCell_rec	tf_gene
PTTG1	CCNB1	CD8Tex_lig	MalignantEpithelialCell_rec	tf_gene
PTTG1	CDK1	CD8Tex_lig	MalignantEpithelialCell_rec	tf_gene
PTTG1	DOCK1	CD8Tex_lig	MalignantEpithelialCell_rec	tf_gene
PTTG1	ID3	CD8Tex_lig	MalignantEpithelialCell_rec	tf_gene
PTTG1	LGALS1	CD8Tex_lig	MalignantEpithelialCell_rec	tf_gene
PTTG1	MYC	CD8Tex_lig	MalignantEpithelialCell_rec	tf_gene
PTTG1	S100A4	CD8Tex_lig	MalignantEpithelialCell_rec	tf_gene
PTTG1	TIMP2	CD8Tex_lig	MalignantEpithelialCell_rec	tf_gene
PTTG1	VEGFA	CD8Tex_lig	MalignantEpithelialCell_rec	tf_gene
CEBPD	C3	NKT_lig	MalignantEpithelialCell_rec	tf_gene
CEBPD	CASP8	NKT_lig	MalignantEpithelialCell_rec	tf_gene
CEBPD	CCL20	NKT_lig	MalignantEpithelialCell_rec	tf_gene
CEBPD	CXCL1	NKT_lig	MalignantEpithelialCell_rec	tf_gene
CEBPD	GADD45G	NKT_lig	MalignantEpithelialCell_rec	tf_gene
CEBPD	GAPDH	NKT_lig	MalignantEpithelialCell_rec	tf_gene
CEBPD	SOD1	NKT_lig	MalignantEpithelialCell_rec	tf_gene
CEBPD	TNF	NKT_lig	MalignantEpithelialCell_rec	tf_gene
CEBPD	IL1B	NKT_lig	MalignantEpithelialCell_rec	tf_gene
DLX5	IGFBP3	NKT_lig	MalignantEpithelialCell_rec	tf_gene
DLX5	IRS2	NKT_lig	MalignantEpithelialCell_rec	tf_gene
DLX5	MYC	NKT_lig	MalignantEpithelialCell_rec	tf_gene
FHL2	CCND1	NKT_lig	MalignantEpithelialCell_rec	tf_gene
FHL2	CDKN1A	NKT_lig	MalignantEpithelialCell_rec	tf_gene
FHL2	CDKN1B	NKT_lig	MalignantEpithelialCell_rec	tf_gene
FHL2	NFKB1	NKT_lig	MalignantEpithelialCell_rec	tf_gene
JUNB	CD82	NKT_lig	MalignantEpithelialCell_rec	tf_gene
JUNB	CDKN1A	NKT_lig	MalignantEpithelialCell_rec	tf_gene
JUNB	CDKN2A	NKT_lig	MalignantEpithelialCell_rec	tf_gene
JUNB	CLU	NKT_lig	MalignantEpithelialCell_rec	tf_gene
JUNB	IL1B	NKT_lig	MalignantEpithelialCell_rec	tf_gene
JUNB	NQO1	NKT_lig	MalignantEpithelialCell_rec	tf_gene
JUNB	DCN	NKT_lig	MalignantEpithelialCell_rec	tf_gene
JUNB	TIMP1	NKT_lig	MalignantEpithelialCell_rec	tf_gene
KLF4	ATF3	NKT_lig	MalignantEpithelialCell_rec	tf_gene
KLF4	BIRC5	NKT_lig	MalignantEpithelialCell_rec	tf_gene
KLF4	CCNB1	NKT_lig	MalignantEpithelialCell_rec	tf_gene
KLF4	CCND1	NKT_lig	MalignantEpithelialCell_rec	tf_gene
KLF4	CDKN1A	NKT_lig	MalignantEpithelialCell_rec	tf_gene
KLF4	CDKN1B	NKT_lig	MalignantEpithelialCell_rec	tf_gene
KLF4	CDKN1C	NKT_lig	MalignantEpithelialCell_rec	tf_gene
KLF4	GDF15	NKT_lig	MalignantEpithelialCell_rec	tf_gene
KLF4	HSPA8	NKT_lig	MalignantEpithelialCell_rec	tf_gene
KLF4	IL1B	NKT_lig	MalignantEpithelialCell_rec	tf_gene
KLF4	KRT19	NKT_lig	MalignantEpithelialCell_rec	tf_gene
KLF4	LAMA1	NKT_lig	MalignantEpithelialCell_rec	tf_gene
KLF4	LAMA3	NKT_lig	MalignantEpithelialCell_rec	tf_gene
KLF4	MMP2	NKT_lig	MalignantEpithelialCell_rec	tf_gene
KLF4	SOD1	NKT_lig	MalignantEpithelialCell_rec	tf_gene
KLF4	TAGLN	NKT_lig	MalignantEpithelialCell_rec	tf_gene
KLF4	VEGFA	NKT_lig	MalignantEpithelialCell_rec	tf_gene
NANOG	CCND1	NKT_lig	MalignantEpithelialCell_rec	tf_gene
NANOG	KLF2	NKT_lig	MalignantEpithelialCell_rec	tf_gene
NFAT5	CCL2	NKT_lig	MalignantEpithelialCell_rec	tf_gene
NFAT5	LTB	NKT_lig	MalignantEpithelialCell_rec	tf_gene
NFAT5	TNF	NKT_lig	MalignantEpithelialCell_rec	tf_gene
PTTG1	CCNB1	NKT_lig	MalignantEpithelialCell_rec	tf_gene
PTTG1	CDK1	NKT_lig	MalignantEpithelialCell_rec	tf_gene
PTTG1	DOCK1	NKT_lig	MalignantEpithelialCell_rec	tf_gene
PTTG1	ID3	NKT_lig	MalignantEpithelialCell_rec	tf_gene
PTTG1	LGALS1	NKT_lig	MalignantEpithelialCell_rec	tf_gene
PTTG1	MYC	NKT_lig	MalignantEpithelialCell_rec	tf_gene
PTTG1	S100A4	NKT_lig	MalignantEpithelialCell_rec	tf_gene
PTTG1	VEGFA	NKT_lig	MalignantEpithelialCell_rec	tf_gene
RUNX3	CASP3	NKT_lig	MalignantEpithelialCell_rec	tf_gene
RUNX3	CASP8	NKT_lig	MalignantEpithelialCell_rec	tf_gene
RUNX3	CCND1	NKT_lig	MalignantEpithelialCell_rec	tf_gene
RUNX3	CDKN1A	NKT_lig	MalignantEpithelialCell_rec	tf_gene
RUNX3	CFLAR	NKT_lig	MalignantEpithelialCell_rec	tf_gene
RUNX3	HES1	NKT_lig	MalignantEpithelialCell_rec	tf_gene
RUNX3	HSPD1	NKT_lig	MalignantEpithelialCell_rec	tf_gene
RUNX3	JAG1	NKT_lig	MalignantEpithelialCell_rec	tf_gene
RUNX3	MYC	NKT_lig	MalignantEpithelialCell_rec	tf_gene
RUNX3	RUNX1	NKT_lig	MalignantEpithelialCell_rec	tf_gene
RUNX3	TCF4	NKT_lig	MalignantEpithelialCell_rec	tf_gene
RUNX3	TIMP1	NKT_lig	MalignantEpithelialCell_rec	tf_gene
TCF4	BCL2	NKT_lig	MalignantEpithelialCell_rec	tf_gene
TCF4	BIRC5	NKT_lig	MalignantEpithelialCell_rec	tf_gene
TCF4	CCND1	NKT_lig	MalignantEpithelialCell_rec	tf_gene
TCF4	CD44	NKT_lig	MalignantEpithelialCell_rec	tf_gene
TCF4	JUN	NKT_lig	MalignantEpithelialCell_rec	tf_gene
TCF4	KLF4	NKT_lig	MalignantEpithelialCell_rec	tf_gene
TCF4	MITF	NKT_lig	MalignantEpithelialCell_rec	tf_gene
TCF4	MYC	NKT_lig	MalignantEpithelialCell_rec	tf_gene
TCF4	VCAN	NKT_lig	MalignantEpithelialCell_rec	tf_gene
TCF4	VEGFA	NKT_lig	MalignantEpithelialCell_rec	tf_gene
AR	AKR1C3	proliferationTcells_lig	MalignantEpithelialCell_rec	tf_gene
AR	BTG2	proliferationTcells_lig	MalignantEpithelialCell_rec	tf_gene
AR	ERBB3	proliferationTcells_lig	MalignantEpithelialCell_rec	tf_gene
AR	FKBP4	proliferationTcells_lig	MalignantEpithelialCell_rec	tf_gene
AR	FN1	proliferationTcells_lig	MalignantEpithelialCell_rec	tf_gene
AR	FOLH1	proliferationTcells_lig	MalignantEpithelialCell_rec	tf_gene
AR	HMOX1	proliferationTcells_lig	MalignantEpithelialCell_rec	tf_gene
AR	IFI16	proliferationTcells_lig	MalignantEpithelialCell_rec	tf_gene
AR	IGFBP3	proliferationTcells_lig	MalignantEpithelialCell_rec	tf_gene
AR	JUN	proliferationTcells_lig	MalignantEpithelialCell_rec	tf_gene
AR	PIGR	proliferationTcells_lig	MalignantEpithelialCell_rec	tf_gene
AR	REST	proliferationTcells_lig	MalignantEpithelialCell_rec	tf_gene
AR	SRD5A3	proliferationTcells_lig	MalignantEpithelialCell_rec	tf_gene
AR	TCF7L2	proliferationTcells_lig	MalignantEpithelialCell_rec	tf_gene
AR	TRPS1	proliferationTcells_lig	MalignantEpithelialCell_rec	tf_gene
AR	VEGFA	proliferationTcells_lig	MalignantEpithelialCell_rec	tf_gene
CEBPD	C3	proliferationTcells_lig	MalignantEpithelialCell_rec	tf_gene
CEBPD	CASP8	proliferationTcells_lig	MalignantEpithelialCell_rec	tf_gene
CEBPD	CCL20	proliferationTcells_lig	MalignantEpithelialCell_rec	tf_gene
CEBPD	CXCL1	proliferationTcells_lig	MalignantEpithelialCell_rec	tf_gene
CEBPD	GADD45G	proliferationTcells_lig	MalignantEpithelialCell_rec	tf_gene
CEBPD	GAPDH	proliferationTcells_lig	MalignantEpithelialCell_rec	tf_gene
CEBPD	IL23A	proliferationTcells_lig	MalignantEpithelialCell_rec	tf_gene
CEBPD	SOD1	proliferationTcells_lig	MalignantEpithelialCell_rec	tf_gene
CEBPD	IL1B	proliferationTcells_lig	MalignantEpithelialCell_rec	tf_gene
ETS1	COL1A1	proliferationTcells_lig	MalignantEpithelialCell_rec	tf_gene
ETS1	DUSP6	proliferationTcells_lig	MalignantEpithelialCell_rec	tf_gene
ETS1	HMOX1	proliferationTcells_lig	MalignantEpithelialCell_rec	tf_gene
ETS1	HPGD	proliferationTcells_lig	MalignantEpithelialCell_rec	tf_gene
ETS1	CIP2A	proliferationTcells_lig	MalignantEpithelialCell_rec	tf_gene
ETS1	MYB	proliferationTcells_lig	MalignantEpithelialCell_rec	tf_gene
ETS1	PLAU	proliferationTcells_lig	MalignantEpithelialCell_rec	tf_gene
ETS1	SPRY2	proliferationTcells_lig	MalignantEpithelialCell_rec	tf_gene
ETS1	TGFBR2	proliferationTcells_lig	MalignantEpithelialCell_rec	tf_gene
ETS1	TNC	proliferationTcells_lig	MalignantEpithelialCell_rec	tf_gene
ETS1	LYZ	proliferationTcells_lig	MalignantEpithelialCell_rec	tf_gene
ETS1	SPP1	proliferationTcells_lig	MalignantEpithelialCell_rec	tf_gene
ETS1	TIMP1	proliferationTcells_lig	MalignantEpithelialCell_rec	tf_gene
ETS1	TNNC1	proliferationTcells_lig	MalignantEpithelialCell_rec	tf_gene
EZH2	ADAMTS1	proliferationTcells_lig	MalignantEpithelialCell_rec	tf_gene
EZH2	ALDH1A1	proliferationTcells_lig	MalignantEpithelialCell_rec	tf_gene
EZH2	CCND1	proliferationTcells_lig	MalignantEpithelialCell_rec	tf_gene
EZH2	FBXO32	proliferationTcells_lig	MalignantEpithelialCell_rec	tf_gene
EZH2	MMP2	proliferationTcells_lig	MalignantEpithelialCell_rec	tf_gene
GATA3	CDH3	proliferationTcells_lig	MalignantEpithelialCell_rec	tf_gene
GATA3	GATA3	proliferationTcells_lig	MalignantEpithelialCell_rec	tf_gene
GATA3	TCF7L2	proliferationTcells_lig	MalignantEpithelialCell_rec	tf_gene
KLF4	ATF3	proliferationTcells_lig	MalignantEpithelialCell_rec	tf_gene
KLF4	BIRC5	proliferationTcells_lig	MalignantEpithelialCell_rec	tf_gene
KLF4	CCNB1	proliferationTcells_lig	MalignantEpithelialCell_rec	tf_gene
KLF4	CCND1	proliferationTcells_lig	MalignantEpithelialCell_rec	tf_gene
KLF4	CDKN1B	proliferationTcells_lig	MalignantEpithelialCell_rec	tf_gene
KLF4	CDKN1C	proliferationTcells_lig	MalignantEpithelialCell_rec	tf_gene
KLF4	GDF15	proliferationTcells_lig	MalignantEpithelialCell_rec	tf_gene
KLF4	HSPA8	proliferationTcells_lig	MalignantEpithelialCell_rec	tf_gene
KLF4	IL1B	proliferationTcells_lig	MalignantEpithelialCell_rec	tf_gene
KLF4	KRT19	proliferationTcells_lig	MalignantEpithelialCell_rec	tf_gene
KLF4	LAMA1	proliferationTcells_lig	MalignantEpithelialCell_rec	tf_gene
KLF4	LAMA3	proliferationTcells_lig	MalignantEpithelialCell_rec	tf_gene
KLF4	MMP2	proliferationTcells_lig	MalignantEpithelialCell_rec	tf_gene
KLF4	SOD1	proliferationTcells_lig	MalignantEpithelialCell_rec	tf_gene
KLF4	TAGLN	proliferationTcells_lig	MalignantEpithelialCell_rec	tf_gene
KLF4	VEGFA	proliferationTcells_lig	MalignantEpithelialCell_rec	tf_gene
PPARG	BCL2	proliferationTcells_lig	MalignantEpithelialCell_rec	tf_gene
PPARG	CCND1	proliferationTcells_lig	MalignantEpithelialCell_rec	tf_gene
PPARG	CFLAR	proliferationTcells_lig	MalignantEpithelialCell_rec	tf_gene
PPARG	GDF15	proliferationTcells_lig	MalignantEpithelialCell_rec	tf_gene
PPARG	HMOX1	proliferationTcells_lig	MalignantEpithelialCell_rec	tf_gene
PPARG	ICAM1	proliferationTcells_lig	MalignantEpithelialCell_rec	tf_gene
PPARG	JAG1	proliferationTcells_lig	MalignantEpithelialCell_rec	tf_gene
PPARG	KLF4	proliferationTcells_lig	MalignantEpithelialCell_rec	tf_gene
PPARG	PLIN2	proliferationTcells_lig	MalignantEpithelialCell_rec	tf_gene
PPARG	POU2F1	proliferationTcells_lig	MalignantEpithelialCell_rec	tf_gene
PPARG	TXNIP	proliferationTcells_lig	MalignantEpithelialCell_rec	tf_gene
PTTG1	CCNB1	proliferationTcells_lig	MalignantEpithelialCell_rec	tf_gene
PTTG1	CDK1	proliferationTcells_lig	MalignantEpithelialCell_rec	tf_gene
PTTG1	DOCK1	proliferationTcells_lig	MalignantEpithelialCell_rec	tf_gene
PTTG1	ID3	proliferationTcells_lig	MalignantEpithelialCell_rec	tf_gene
PTTG1	LGALS1	proliferationTcells_lig	MalignantEpithelialCell_rec	tf_gene
PTTG1	S100A4	proliferationTcells_lig	MalignantEpithelialCell_rec	tf_gene
PTTG1	TIMP2	proliferationTcells_lig	MalignantEpithelialCell_rec	tf_gene
PTTG1	VEGFA	proliferationTcells_lig	MalignantEpithelialCell_rec	tf_gene
