# Supplementary material for: Single‐cell sequencing reveals the heterogeneity and intratumoral crosstalk in human endometrial cancer
Source: Cell Prolif. 2022 May 13;55(6):e13249. doi: 10.1111/cpr.13249 (PMC9201371; doi:10.1111/cpr.13249)
Supplement: Supplementary file 15 — TABLE S6 Top 30 differential expression genes for the 4 CAF subclusters [file CPR-55-e13249-s003.xlsx]

## Sheet: Sheet1
Supplementary Table 5. The top 30 differential expression genes for the 4 CAF subclusters
mCAF	iCAF	vCAF	apCAF
WNT5A	WFDC2	MCAM	CD3E
MMP2	RPLP1	GJA4	CD247
PDGFRA	SFRP4	ADGRF5	GIMAP7
GJA1	RPS24	NDUFA4L2	CD3D
PTGDS	RPL8	EBF1	TIGIT
MMP11	RPL32	ESAM	CD2
PDPN	CAPS	PDGFA	CD96
ISLR	MGP	ADAP2	PTPRC
MYO10	RPS4X	SLIT3	CYTIP
CXCL14	RPL7A	CSPG4	HCST
BMP4	SLPI	HIGD1B	BCL11B
COL12A1	RPS12	COL18A1	CD52
MMP14	RPL6	LHFPL6	CST7
TGM2	RPL11	DBNDD2	DOK2
LTBP2	IGF1	NOTCH3	SH2D2A
TNFRSF6B	ACTG1	MEF2C	CD37
COCH	RPS27A	RGS5	CD7
ETV1	RPS3	JAG1	IL2RG
TSHZ2	SFRP1	TINAGL1	SPOCK2
C1S	RPL13	OR51E1	CD3G
SCUBE2	CLU	COBLL1	PTPN22
TCF4	EEF1A1	EPAS1	FYB1
STAT1	RPL10	HEYL	GZMH
MME	RPL41	TPPP3	SPN
PLAU	RPL14	FAM13C	CORO1A
F3	RPS3A	CRIP1	GZMA
TMEM158	IGKC	ABCC9	RASGRP1
SOX6	FTH1	NRARP	RAC2
LGALS9	RPS14	GJC1	EVI2B
DIO2	RPS15A	ENPEP	CTSW
