# Supplementary material for: Single‐cell sequencing reveals the heterogeneity and intratumoral crosstalk in human endometrial cancer
Source: Cell Prolif. 2022 May 13;55(6):e13249. doi: 10.1111/cpr.13249 (PMC9201371; doi:10.1111/cpr.13249)
Supplement: Supplementary file 16 — TABLE S7 [file CPR-55-e13249-s011.xlsx]

## Sheet: Sheet1
Source	Target	Lig	Rec	Type
CALM1	MYLK	MalignantEpithelialCell_lig	iCAF_rec	lig_rec
ICAM1	CAV1	MalignantEpithelialCell_lig	iCAF_rec	lig_rec
PTGS2	CAV1	MalignantEpithelialCell_lig	iCAF_rec	lig_rec
CALM1	MYLK	MalignantEpithelialCell_lig	mCAF_rec	lig_rec
EDN1	EDNRA	MalignantEpithelialCell_lig	mCAF_rec	lig_rec
EDN1	EDNRB	MalignantEpithelialCell_lig	mCAF_rec	lig_rec
EDN2	EDNRA	MalignantEpithelialCell_lig	mCAF_rec	lig_rec
EDN2	EDNRB	MalignantEpithelialCell_lig	mCAF_rec	lig_rec
FBN1	ITGA5	MalignantEpithelialCell_lig	mCAF_rec	lig_rec
FN1	ITGA5	MalignantEpithelialCell_lig	mCAF_rec	lig_rec
ICAM1	CAV1	MalignantEpithelialCell_lig	mCAF_rec	lig_rec
ITGB3BP	ITGB5	MalignantEpithelialCell_lig	mCAF_rec	lig_rec
JAG1	NOTCH3	MalignantEpithelialCell_lig	mCAF_rec	lig_rec
PDGFA	PDGFRB	MalignantEpithelialCell_lig	mCAF_rec	lig_rec
PDGFA	PDGFRA	MalignantEpithelialCell_lig	mCAF_rec	lig_rec
PGF	FLT1	MalignantEpithelialCell_lig	mCAF_rec	lig_rec
PLAU	ITGA5	MalignantEpithelialCell_lig	mCAF_rec	lig_rec
PLAU	ITGB5	MalignantEpithelialCell_lig	mCAF_rec	lig_rec
PTGS2	CAV1	MalignantEpithelialCell_lig	mCAF_rec	lig_rec
SPP1	ITGA5	MalignantEpithelialCell_lig	mCAF_rec	lig_rec
VEGFA	FLT1	MalignantEpithelialCell_lig	mCAF_rec	lig_rec
CAV1	EPAS1	MalignantEpithelialCell_lig	iCAF_rec	rec_tf
CAV1	TCF7	MalignantEpithelialCell_lig	iCAF_rec	rec_tf
CAV1	MYOCD	MalignantEpithelialCell_lig	iCAF_rec	rec_tf
CAV1	GLI1	MalignantEpithelialCell_lig	iCAF_rec	rec_tf
MYLK	NFKB2	MalignantEpithelialCell_lig	iCAF_rec	rec_tf
MYLK	MYOCD	MalignantEpithelialCell_lig	iCAF_rec	rec_tf
PDGFRA	EPAS1	MalignantEpithelialCell_lig	mCAF_rec	rec_tf
PDGFRA	STAT3	MalignantEpithelialCell_lig	mCAF_rec	rec_tf
PDGFRB	PTTG1	MalignantEpithelialCell_lig	mCAF_rec	rec_tf
PDGFRB	EPAS1	MalignantEpithelialCell_lig	mCAF_rec	rec_tf
PDGFRB	TWIST1	MalignantEpithelialCell_lig	mCAF_rec	rec_tf
PDGFRB	STAT3	MalignantEpithelialCell_lig	mCAF_rec	rec_tf
NOTCH3	EPAS1	MalignantEpithelialCell_lig	mCAF_rec	rec_tf
NOTCH3	TWIST1	MalignantEpithelialCell_lig	mCAF_rec	rec_tf
FLT1	EPAS1	MalignantEpithelialCell_lig	mCAF_rec	rec_tf
ITGA5	EPAS1	MalignantEpithelialCell_lig	mCAF_rec	rec_tf
ITGA5	TWIST1	MalignantEpithelialCell_lig	mCAF_rec	rec_tf
ITGA5	STAT3	MalignantEpithelialCell_lig	mCAF_rec	rec_tf
ITGB5	STAT3	MalignantEpithelialCell_lig	mCAF_rec	rec_tf
EDNRA	EPAS1	MalignantEpithelialCell_lig	mCAF_rec	rec_tf
EDNRA	TWIST1	MalignantEpithelialCell_lig	mCAF_rec	rec_tf
EDNRA	STAT3	MalignantEpithelialCell_lig	mCAF_rec	rec_tf
CAV1	TWIST1	MalignantEpithelialCell_lig	mCAF_rec	rec_tf
MYLK	STAT3	MalignantEpithelialCell_lig	mCAF_rec	rec_tf
EDNRB	EPAS1	MalignantEpithelialCell_lig	mCAF_rec	rec_tf
EPAS1	FLT1	MalignantEpithelialCell_lig	iCAF_rec	tf_gene
EPAS1	MMP14	MalignantEpithelialCell_lig	iCAF_rec	tf_gene
GLI1	EGR2	MalignantEpithelialCell_lig	iCAF_rec	tf_gene
GLI1	PDGFRA	MalignantEpithelialCell_lig	iCAF_rec	tf_gene
GLI1	SFRP1	MalignantEpithelialCell_lig	iCAF_rec	tf_gene
MYOCD	ACTG2	MalignantEpithelialCell_lig	iCAF_rec	tf_gene
NFKB2	CCND2	MalignantEpithelialCell_lig	iCAF_rec	tf_gene
NFKB2	CDK6	MalignantEpithelialCell_lig	iCAF_rec	tf_gene
TCF7	SNAI2	MalignantEpithelialCell_lig	iCAF_rec	tf_gene
EPAS1	FLT1	MalignantEpithelialCell_lig	mCAF_rec	tf_gene
EPAS1	MSC	MalignantEpithelialCell_lig	mCAF_rec	tf_gene
EPAS1	SERPINE1	MalignantEpithelialCell_lig	mCAF_rec	tf_gene
PTTG1	FGF2	MalignantEpithelialCell_lig	mCAF_rec	tf_gene
PTTG1	LGALS1	MalignantEpithelialCell_lig	mCAF_rec	tf_gene
PTTG1	TIMP2	MalignantEpithelialCell_lig	mCAF_rec	tf_gene
STAT3	A2M	MalignantEpithelialCell_lig	mCAF_rec	tf_gene
STAT3	CCL2	MalignantEpithelialCell_lig	mCAF_rec	tf_gene
STAT3	CCND2	MalignantEpithelialCell_lig	mCAF_rec	tf_gene
STAT3	F2R	MalignantEpithelialCell_lig	mCAF_rec	tf_gene
STAT3	FGF1	MalignantEpithelialCell_lig	mCAF_rec	tf_gene
STAT3	FGF2	MalignantEpithelialCell_lig	mCAF_rec	tf_gene
STAT3	IL10	MalignantEpithelialCell_lig	mCAF_rec	tf_gene
STAT3	IRF1	MalignantEpithelialCell_lig	mCAF_rec	tf_gene
STAT3	JUNB	MalignantEpithelialCell_lig	mCAF_rec	tf_gene
STAT3	MMP14	MalignantEpithelialCell_lig	mCAF_rec	tf_gene
STAT3	MMP2	MalignantEpithelialCell_lig	mCAF_rec	tf_gene
STAT3	PRDM1	MalignantEpithelialCell_lig	mCAF_rec	tf_gene
STAT3	SOCS3	MalignantEpithelialCell_lig	mCAF_rec	tf_gene
STAT3	TWIST1	MalignantEpithelialCell_lig	mCAF_rec	tf_gene
TWIST1	DNM3	MalignantEpithelialCell_lig	mCAF_rec	tf_gene
TWIST1	F2R	MalignantEpithelialCell_lig	mCAF_rec	tf_gene
TWIST1	MMP2	MalignantEpithelialCell_lig	mCAF_rec	tf_gene
TWIST1	TIMP1	MalignantEpithelialCell_lig	mCAF_rec	tf_gene
COL14A1	CD44	apCAF_lig	MalignantEpithelialCell_rec	lig_rec
DCN	MET	apCAF_lig	MalignantEpithelialCell_rec	lig_rec
HAS2	CD44	apCAF_lig	MalignantEpithelialCell_rec	lig_rec
INHBA	ENG	apCAF_lig	MalignantEpithelialCell_rec	lig_rec
INHBA	BAMBI	apCAF_lig	MalignantEpithelialCell_rec	lig_rec
LAMA4	ITGA6	apCAF_lig	MalignantEpithelialCell_rec	lig_rec
LPL	CD44	apCAF_lig	MalignantEpithelialCell_rec	lig_rec
THBS2	ITGA6	apCAF_lig	MalignantEpithelialCell_rec	lig_rec
CXCL12	CXCR4	iCAF_lig	MalignantEpithelialCell_rec	lig_rec
DCN	MET	iCAF_lig	MalignantEpithelialCell_rec	lig_rec
FGF2	FGFR1	iCAF_lig	MalignantEpithelialCell_rec	lig_rec
FGF7	FGFR1	iCAF_lig	MalignantEpithelialCell_rec	lig_rec
INHBA	ENG	iCAF_lig	MalignantEpithelialCell_rec	lig_rec
INHBA	BAMBI	iCAF_lig	MalignantEpithelialCell_rec	lig_rec
LAMA4	ITGA6	iCAF_lig	MalignantEpithelialCell_rec	lig_rec
TGFB2	ENG	iCAF_lig	MalignantEpithelialCell_rec	lig_rec
THBS2	ITGA6	iCAF_lig	MalignantEpithelialCell_rec	lig_rec
BMP2	ENG	mCAF_lig	MalignantEpithelialCell_rec	lig_rec
BMP7	ENG	mCAF_lig	MalignantEpithelialCell_rec	lig_rec
COL14A1	CD44	mCAF_lig	MalignantEpithelialCell_rec	lig_rec
COL1A1	CD44	mCAF_lig	MalignantEpithelialCell_rec	lig_rec
COL1A2	CD44	mCAF_lig	MalignantEpithelialCell_rec	lig_rec
CXCL12	CXCR4	mCAF_lig	MalignantEpithelialCell_rec	lig_rec
DCN	MET	mCAF_lig	MalignantEpithelialCell_rec	lig_rec
EFEMP2	AQP1	mCAF_lig	MalignantEpithelialCell_rec	lig_rec
FGF1	CD44	mCAF_lig	MalignantEpithelialCell_rec	lig_rec
FGF2	CD44	mCAF_lig	MalignantEpithelialCell_rec	lig_rec
HAS2	CD44	mCAF_lig	MalignantEpithelialCell_rec	lig_rec
HGF	CD44	mCAF_lig	MalignantEpithelialCell_rec	lig_rec
HGF	MET	mCAF_lig	MalignantEpithelialCell_rec	lig_rec
INHBA	ENG	mCAF_lig	MalignantEpithelialCell_rec	lig_rec
LAMA2	ITGA6	mCAF_lig	MalignantEpithelialCell_rec	lig_rec
LAMA4	ITGA6	mCAF_lig	MalignantEpithelialCell_rec	lig_rec
LPL	CD44	mCAF_lig	MalignantEpithelialCell_rec	lig_rec
SEMA5A	MET	mCAF_lig	MalignantEpithelialCell_rec	lig_rec
TGFB1	ENG	mCAF_lig	MalignantEpithelialCell_rec	lig_rec
TGFB1	CXCR4	mCAF_lig	MalignantEpithelialCell_rec	lig_rec
TGFB1	ITGB6	mCAF_lig	MalignantEpithelialCell_rec	lig_rec
TGFB2	ENG	mCAF_lig	MalignantEpithelialCell_rec	lig_rec
TGFB3	ENG	mCAF_lig	MalignantEpithelialCell_rec	lig_rec
THBS2	ITGA6	mCAF_lig	MalignantEpithelialCell_rec	lig_rec
COL14A1	CD44	vCAF_lig	MalignantEpithelialCell_rec	lig_rec
COL1A2	ITGA2	vCAF_lig	MalignantEpithelialCell_rec	lig_rec
COL1A2	CD44	vCAF_lig	MalignantEpithelialCell_rec	lig_rec
COL3A1	ITGA2	vCAF_lig	MalignantEpithelialCell_rec	lig_rec
COL4A1	ITGA2	vCAF_lig	MalignantEpithelialCell_rec	lig_rec
COL6A2	ITGA2	vCAF_lig	MalignantEpithelialCell_rec	lig_rec
COL6A3	ITGA2	vCAF_lig	MalignantEpithelialCell_rec	lig_rec
COL8A1	ITGA2	vCAF_lig	MalignantEpithelialCell_rec	lig_rec
DCN	MET	vCAF_lig	MalignantEpithelialCell_rec	lig_rec
EDIL3	ITGB5	vCAF_lig	MalignantEpithelialCell_rec	lig_rec
HAS2	CD44	vCAF_lig	MalignantEpithelialCell_rec	lig_rec
INHBA	ENG	vCAF_lig	MalignantEpithelialCell_rec	lig_rec
INHBA	BAMBI	vCAF_lig	MalignantEpithelialCell_rec	lig_rec
LPL	SDC1	vCAF_lig	MalignantEpithelialCell_rec	lig_rec
LPL	CD44	vCAF_lig	MalignantEpithelialCell_rec	lig_rec
TGFB2	ENG	vCAF_lig	MalignantEpithelialCell_rec	lig_rec
TGFB2	TGFBR2	vCAF_lig	MalignantEpithelialCell_rec	lig_rec
TGFB3	ENG	vCAF_lig	MalignantEpithelialCell_rec	lig_rec
TGFB3	TGFBR2	vCAF_lig	MalignantEpithelialCell_rec	lig_rec
MET	NFAT5	apCAF_lig	MalignantEpithelialCell_rec	rec_tf
MET	NANOG	apCAF_lig	MalignantEpithelialCell_rec	rec_tf
MET	SNAI1	apCAF_lig	MalignantEpithelialCell_rec	rec_tf
MET	KLF4	apCAF_lig	MalignantEpithelialCell_rec	rec_tf
MET	FOXO1	apCAF_lig	MalignantEpithelialCell_rec	rec_tf
MET	TBX3	apCAF_lig	MalignantEpithelialCell_rec	rec_tf
MET	STAT4	apCAF_lig	MalignantEpithelialCell_rec	rec_tf
MET	SMAD7	apCAF_lig	MalignantEpithelialCell_rec	rec_tf
MET	ATF1	apCAF_lig	MalignantEpithelialCell_rec	rec_tf
MET	TBX2	apCAF_lig	MalignantEpithelialCell_rec	rec_tf
ENG	NANOG	apCAF_lig	MalignantEpithelialCell_rec	rec_tf
ENG	SNAI1	apCAF_lig	MalignantEpithelialCell_rec	rec_tf
ENG	KLF4	apCAF_lig	MalignantEpithelialCell_rec	rec_tf
ENG	SMAD7	apCAF_lig	MalignantEpithelialCell_rec	rec_tf
ENG	DLX5	apCAF_lig	MalignantEpithelialCell_rec	rec_tf
BAMBI	DLX5	apCAF_lig	MalignantEpithelialCell_rec	rec_tf
BAMBI	TBX3	apCAF_lig	MalignantEpithelialCell_rec	rec_tf
BAMBI	SNAI1	apCAF_lig	MalignantEpithelialCell_rec	rec_tf
BAMBI	TBX2	apCAF_lig	MalignantEpithelialCell_rec	rec_tf
BAMBI	SMAD7	apCAF_lig	MalignantEpithelialCell_rec	rec_tf
ITGA6	NANOG	apCAF_lig	MalignantEpithelialCell_rec	rec_tf
ITGA6	SNAI1	apCAF_lig	MalignantEpithelialCell_rec	rec_tf
ITGA6	NFIB	apCAF_lig	MalignantEpithelialCell_rec	rec_tf
ITGA6	KLF4	apCAF_lig	MalignantEpithelialCell_rec	rec_tf
ITGA6	ZBTB16	apCAF_lig	MalignantEpithelialCell_rec	rec_tf
ITGA6	TBX3	apCAF_lig	MalignantEpithelialCell_rec	rec_tf
ITGA6	ETV5	apCAF_lig	MalignantEpithelialCell_rec	rec_tf
CD44	NFAT5	apCAF_lig	MalignantEpithelialCell_rec	rec_tf
CD44	PTTG1	apCAF_lig	MalignantEpithelialCell_rec	rec_tf
CD44	SMARCA1	apCAF_lig	MalignantEpithelialCell_rec	rec_tf
CD44	NANOG	apCAF_lig	MalignantEpithelialCell_rec	rec_tf
CD44	SNAI1	apCAF_lig	MalignantEpithelialCell_rec	rec_tf
CD44	KLF4	apCAF_lig	MalignantEpithelialCell_rec	rec_tf
CD44	FOXO1	apCAF_lig	MalignantEpithelialCell_rec	rec_tf
CD44	ZBTB16	apCAF_lig	MalignantEpithelialCell_rec	rec_tf
CD44	TBX3	apCAF_lig	MalignantEpithelialCell_rec	rec_tf
CD44	STAT4	apCAF_lig	MalignantEpithelialCell_rec	rec_tf
CD44	SMAD7	apCAF_lig	MalignantEpithelialCell_rec	rec_tf
CD44	DLX5	apCAF_lig	MalignantEpithelialCell_rec	rec_tf
CD44	ETV5	apCAF_lig	MalignantEpithelialCell_rec	rec_tf
MET	NFAT5	iCAF_lig	MalignantEpithelialCell_rec	rec_tf
MET	SNAI1	iCAF_lig	MalignantEpithelialCell_rec	rec_tf
MET	GATA3	iCAF_lig	MalignantEpithelialCell_rec	rec_tf
MET	KLF4	iCAF_lig	MalignantEpithelialCell_rec	rec_tf
MET	TBX3	iCAF_lig	MalignantEpithelialCell_rec	rec_tf
MET	SMAD7	iCAF_lig	MalignantEpithelialCell_rec	rec_tf
MET	TBX2	iCAF_lig	MalignantEpithelialCell_rec	rec_tf
ENG	SNAI1	iCAF_lig	MalignantEpithelialCell_rec	rec_tf
ENG	KLF4	iCAF_lig	MalignantEpithelialCell_rec	rec_tf
ENG	SMAD7	iCAF_lig	MalignantEpithelialCell_rec	rec_tf
ENG	DLX5	iCAF_lig	MalignantEpithelialCell_rec	rec_tf
BAMBI	DLX5	iCAF_lig	MalignantEpithelialCell_rec	rec_tf
BAMBI	TBX3	iCAF_lig	MalignantEpithelialCell_rec	rec_tf
BAMBI	SNAI1	iCAF_lig	MalignantEpithelialCell_rec	rec_tf
BAMBI	TBX2	iCAF_lig	MalignantEpithelialCell_rec	rec_tf
BAMBI	SMAD7	iCAF_lig	MalignantEpithelialCell_rec	rec_tf
CXCR4	SNAI1	iCAF_lig	MalignantEpithelialCell_rec	rec_tf
CXCR4	GATA3	iCAF_lig	MalignantEpithelialCell_rec	rec_tf
CXCR4	KLF4	iCAF_lig	MalignantEpithelialCell_rec	rec_tf
CXCR4	TSC22D3	iCAF_lig	MalignantEpithelialCell_rec	rec_tf
CXCR4	TBX3	iCAF_lig	MalignantEpithelialCell_rec	rec_tf
CXCR4	NFIB	iCAF_lig	MalignantEpithelialCell_rec	rec_tf
CXCR4	SMAD7	iCAF_lig	MalignantEpithelialCell_rec	rec_tf
CXCR4	DLX5	iCAF_lig	MalignantEpithelialCell_rec	rec_tf
CXCR4	TBX2	iCAF_lig	MalignantEpithelialCell_rec	rec_tf
ITGA6	SNAI1	iCAF_lig	MalignantEpithelialCell_rec	rec_tf
ITGA6	NFIB	iCAF_lig	MalignantEpithelialCell_rec	rec_tf
ITGA6	GATA3	iCAF_lig	MalignantEpithelialCell_rec	rec_tf
ITGA6	KLF4	iCAF_lig	MalignantEpithelialCell_rec	rec_tf
ITGA6	TBX3	iCAF_lig	MalignantEpithelialCell_rec	rec_tf
ITGA6	ETV5	iCAF_lig	MalignantEpithelialCell_rec	rec_tf
FGFR1	SNAI1	iCAF_lig	MalignantEpithelialCell_rec	rec_tf
FGFR1	GATA3	iCAF_lig	MalignantEpithelialCell_rec	rec_tf
FGFR1	KLF4	iCAF_lig	MalignantEpithelialCell_rec	rec_tf
FGFR1	RXRA	iCAF_lig	MalignantEpithelialCell_rec	rec_tf
FGFR1	TBX3	iCAF_lig	MalignantEpithelialCell_rec	rec_tf
FGFR1	NFIB	iCAF_lig	MalignantEpithelialCell_rec	rec_tf
FGFR1	SMAD7	iCAF_lig	MalignantEpithelialCell_rec	rec_tf
FGFR1	DLX5	iCAF_lig	MalignantEpithelialCell_rec	rec_tf
FGFR1	ETV5	iCAF_lig	MalignantEpithelialCell_rec	rec_tf
FGFR1	TBX2	iCAF_lig	MalignantEpithelialCell_rec	rec_tf
ITGB6	JUND	mCAF_lig	MalignantEpithelialCell_rec	rec_tf
ITGB6	SMAD7	mCAF_lig	MalignantEpithelialCell_rec	rec_tf
AQP1	KLF4	mCAF_lig	MalignantEpithelialCell_rec	rec_tf
AQP1	RXRA	mCAF_lig	MalignantEpithelialCell_rec	rec_tf
AQP1	NFIB	mCAF_lig	MalignantEpithelialCell_rec	rec_tf
AQP1	GLI1	mCAF_lig	MalignantEpithelialCell_rec	rec_tf
MET	JUND	mCAF_lig	MalignantEpithelialCell_rec	rec_tf
MET	GATA3	mCAF_lig	MalignantEpithelialCell_rec	rec_tf
MET	KLF4	mCAF_lig	MalignantEpithelialCell_rec	rec_tf
MET	ATM	mCAF_lig	MalignantEpithelialCell_rec	rec_tf
MET	SMAD7	mCAF_lig	MalignantEpithelialCell_rec	rec_tf
MET	TCF4	mCAF_lig	MalignantEpithelialCell_rec	rec_tf
MET	ATF1	mCAF_lig	MalignantEpithelialCell_rec	rec_tf
ENG	JUND	mCAF_lig	MalignantEpithelialCell_rec	rec_tf
ENG	KLF4	mCAF_lig	MalignantEpithelialCell_rec	rec_tf
ENG	SMAD7	mCAF_lig	MalignantEpithelialCell_rec	rec_tf
ENG	TCF4	mCAF_lig	MalignantEpithelialCell_rec	rec_tf
ENG	DLX5	mCAF_lig	MalignantEpithelialCell_rec	rec_tf
ENG	GLI1	mCAF_lig	MalignantEpithelialCell_rec	rec_tf
CXCR4	GATA3	mCAF_lig	MalignantEpithelialCell_rec	rec_tf
CXCR4	KLF4	mCAF_lig	MalignantEpithelialCell_rec	rec_tf
CXCR4	TSC22D3	mCAF_lig	MalignantEpithelialCell_rec	rec_tf
CXCR4	ATM	mCAF_lig	MalignantEpithelialCell_rec	rec_tf
CXCR4	NFIB	mCAF_lig	MalignantEpithelialCell_rec	rec_tf
CXCR4	SMAD7	mCAF_lig	MalignantEpithelialCell_rec	rec_tf
CXCR4	TCF4	mCAF_lig	MalignantEpithelialCell_rec	rec_tf
CXCR4	DLX5	mCAF_lig	MalignantEpithelialCell_rec	rec_tf
CXCR4	CEBPD	mCAF_lig	MalignantEpithelialCell_rec	rec_tf
ITGA6	NFIB	mCAF_lig	MalignantEpithelialCell_rec	rec_tf
ITGA6	GATA3	mCAF_lig	MalignantEpithelialCell_rec	rec_tf
ITGA6	KLF4	mCAF_lig	MalignantEpithelialCell_rec	rec_tf
ITGA6	TCF4	mCAF_lig	MalignantEpithelialCell_rec	rec_tf
ITGA6	ATM	mCAF_lig	MalignantEpithelialCell_rec	rec_tf
ITGA6	GLI1	mCAF_lig	MalignantEpithelialCell_rec	rec_tf
CD44	JUND	mCAF_lig	MalignantEpithelialCell_rec	rec_tf
CD44	GATA3	mCAF_lig	MalignantEpithelialCell_rec	rec_tf
CD44	KLF4	mCAF_lig	MalignantEpithelialCell_rec	rec_tf
CD44	ATM	mCAF_lig	MalignantEpithelialCell_rec	rec_tf
CD44	RXRA	mCAF_lig	MalignantEpithelialCell_rec	rec_tf
CD44	SMAD7	mCAF_lig	MalignantEpithelialCell_rec	rec_tf
CD44	TCF4	mCAF_lig	MalignantEpithelialCell_rec	rec_tf
CD44	DLX5	mCAF_lig	MalignantEpithelialCell_rec	rec_tf
CD44	CEBPD	mCAF_lig	MalignantEpithelialCell_rec	rec_tf
CD44	GLI1	mCAF_lig	MalignantEpithelialCell_rec	rec_tf
ITGB5	SMAD7	vCAF_lig	MalignantEpithelialCell_rec	rec_tf
ITGB5	FHL2	vCAF_lig	MalignantEpithelialCell_rec	rec_tf
ITGA2	GATA3	vCAF_lig	MalignantEpithelialCell_rec	rec_tf
ITGA2	KLF4	vCAF_lig	MalignantEpithelialCell_rec	rec_tf
ITGA2	FHL2	vCAF_lig	MalignantEpithelialCell_rec	rec_tf
MET	NFAT5	vCAF_lig	MalignantEpithelialCell_rec	rec_tf
MET	GATA3	vCAF_lig	MalignantEpithelialCell_rec	rec_tf
MET	KLF4	vCAF_lig	MalignantEpithelialCell_rec	rec_tf
MET	FOXO1	vCAF_lig	MalignantEpithelialCell_rec	rec_tf
MET	KLF6	vCAF_lig	MalignantEpithelialCell_rec	rec_tf
MET	FHL2	vCAF_lig	MalignantEpithelialCell_rec	rec_tf
MET	SMAD7	vCAF_lig	MalignantEpithelialCell_rec	rec_tf
MET	ATF1	vCAF_lig	MalignantEpithelialCell_rec	rec_tf
TGFBR2	NFAT5	vCAF_lig	MalignantEpithelialCell_rec	rec_tf
TGFBR2	GATA3	vCAF_lig	MalignantEpithelialCell_rec	rec_tf
TGFBR2	KLF4	vCAF_lig	MalignantEpithelialCell_rec	rec_tf
TGFBR2	RXRA	vCAF_lig	MalignantEpithelialCell_rec	rec_tf
TGFBR2	FOXO1	vCAF_lig	MalignantEpithelialCell_rec	rec_tf
TGFBR2	KLF6	vCAF_lig	MalignantEpithelialCell_rec	rec_tf
TGFBR2	SMAD7	vCAF_lig	MalignantEpithelialCell_rec	rec_tf
TGFBR2	DLX5	vCAF_lig	MalignantEpithelialCell_rec	rec_tf
TGFBR2	CEBPD	vCAF_lig	MalignantEpithelialCell_rec	rec_tf
TGFBR2	GLI1	vCAF_lig	MalignantEpithelialCell_rec	rec_tf
ENG	KLF4	vCAF_lig	MalignantEpithelialCell_rec	rec_tf
ENG	SMAD7	vCAF_lig	MalignantEpithelialCell_rec	rec_tf
ENG	DLX5	vCAF_lig	MalignantEpithelialCell_rec	rec_tf
ENG	KLF6	vCAF_lig	MalignantEpithelialCell_rec	rec_tf
ENG	GLI1	vCAF_lig	MalignantEpithelialCell_rec	rec_tf
ENG	FHL2	vCAF_lig	MalignantEpithelialCell_rec	rec_tf
BAMBI	DLX5	vCAF_lig	MalignantEpithelialCell_rec	rec_tf
BAMBI	SMAD7	vCAF_lig	MalignantEpithelialCell_rec	rec_tf
SDC1	NFAT5	vCAF_lig	MalignantEpithelialCell_rec	rec_tf
SDC1	GATA3	vCAF_lig	MalignantEpithelialCell_rec	rec_tf
SDC1	FOXO1	vCAF_lig	MalignantEpithelialCell_rec	rec_tf
SDC1	GLI1	vCAF_lig	MalignantEpithelialCell_rec	rec_tf
CD44	NFAT5	vCAF_lig	MalignantEpithelialCell_rec	rec_tf
CD44	PTTG1	vCAF_lig	MalignantEpithelialCell_rec	rec_tf
CD44	GATA3	vCAF_lig	MalignantEpithelialCell_rec	rec_tf
CD44	KLF4	vCAF_lig	MalignantEpithelialCell_rec	rec_tf
CD44	RXRA	vCAF_lig	MalignantEpithelialCell_rec	rec_tf
CD44	FOXO1	vCAF_lig	MalignantEpithelialCell_rec	rec_tf
CD44	KLF6	vCAF_lig	MalignantEpithelialCell_rec	rec_tf
CD44	FHL2	vCAF_lig	MalignantEpithelialCell_rec	rec_tf
CD44	SMAD7	vCAF_lig	MalignantEpithelialCell_rec	rec_tf
CD44	DLX5	vCAF_lig	MalignantEpithelialCell_rec	rec_tf
CD44	CEBPD	vCAF_lig	MalignantEpithelialCell_rec	rec_tf
CD44	GLI1	vCAF_lig	MalignantEpithelialCell_rec	rec_tf
ATF1	BCL2	apCAF_lig	MalignantEpithelialCell_rec	tf_gene
ATF1	CCNA1	apCAF_lig	MalignantEpithelialCell_rec	tf_gene
ATF1	CFTR	apCAF_lig	MalignantEpithelialCell_rec	tf_gene
ATF1	FTH1	apCAF_lig	MalignantEpithelialCell_rec	tf_gene
ATF1	LDHA	apCAF_lig	MalignantEpithelialCell_rec	tf_gene
ATF1	NTS	apCAF_lig	MalignantEpithelialCell_rec	tf_gene
ATF1	PLAUR	apCAF_lig	MalignantEpithelialCell_rec	tf_gene
ATF1	TOP2A	apCAF_lig	MalignantEpithelialCell_rec	tf_gene
ATF1	ID2	apCAF_lig	MalignantEpithelialCell_rec	tf_gene
ATF1	JUN	apCAF_lig	MalignantEpithelialCell_rec	tf_gene
ATF1	TNF	apCAF_lig	MalignantEpithelialCell_rec	tf_gene
DLX5	IGFBP3	apCAF_lig	MalignantEpithelialCell_rec	tf_gene
DLX5	IRS2	apCAF_lig	MalignantEpithelialCell_rec	tf_gene
DLX5	MYC	apCAF_lig	MalignantEpithelialCell_rec	tf_gene
ETV5	MMP2	apCAF_lig	MalignantEpithelialCell_rec	tf_gene
FOXO1	ANGPT2	apCAF_lig	MalignantEpithelialCell_rec	tf_gene
FOXO1	AR	apCAF_lig	MalignantEpithelialCell_rec	tf_gene
FOXO1	CDKN1B	apCAF_lig	MalignantEpithelialCell_rec	tf_gene
FOXO1	CXCR4	apCAF_lig	MalignantEpithelialCell_rec	tf_gene
FOXO1	EDN1	apCAF_lig	MalignantEpithelialCell_rec	tf_gene
FOXO1	IRS2	apCAF_lig	MalignantEpithelialCell_rec	tf_gene
FOXO1	KLF2	apCAF_lig	MalignantEpithelialCell_rec	tf_gene
FOXO1	PDGFA	apCAF_lig	MalignantEpithelialCell_rec	tf_gene
FOXO1	TXNIP	apCAF_lig	MalignantEpithelialCell_rec	tf_gene
KLF4	ATF3	apCAF_lig	MalignantEpithelialCell_rec	tf_gene
KLF4	BIRC5	apCAF_lig	MalignantEpithelialCell_rec	tf_gene
KLF4	CCNB1	apCAF_lig	MalignantEpithelialCell_rec	tf_gene
KLF4	CDKN1A	apCAF_lig	MalignantEpithelialCell_rec	tf_gene
KLF4	CDKN1B	apCAF_lig	MalignantEpithelialCell_rec	tf_gene
KLF4	CDKN1C	apCAF_lig	MalignantEpithelialCell_rec	tf_gene
KLF4	GDF15	apCAF_lig	MalignantEpithelialCell_rec	tf_gene
KLF4	HSPA8	apCAF_lig	MalignantEpithelialCell_rec	tf_gene
KLF4	IL1B	apCAF_lig	MalignantEpithelialCell_rec	tf_gene
KLF4	KRT19	apCAF_lig	MalignantEpithelialCell_rec	tf_gene
KLF4	LAMA1	apCAF_lig	MalignantEpithelialCell_rec	tf_gene
KLF4	LAMA3	apCAF_lig	MalignantEpithelialCell_rec	tf_gene
KLF4	MMP2	apCAF_lig	MalignantEpithelialCell_rec	tf_gene
KLF4	SOD1	apCAF_lig	MalignantEpithelialCell_rec	tf_gene
KLF4	TAGLN	apCAF_lig	MalignantEpithelialCell_rec	tf_gene
NANOG	KLF2	apCAF_lig	MalignantEpithelialCell_rec	tf_gene
NFAT5	CCL2	apCAF_lig	MalignantEpithelialCell_rec	tf_gene
NFAT5	LTB	apCAF_lig	MalignantEpithelialCell_rec	tf_gene
NFAT5	TNF	apCAF_lig	MalignantEpithelialCell_rec	tf_gene
NFIB	CDKN1A	apCAF_lig	MalignantEpithelialCell_rec	tf_gene
NFIB	MBP	apCAF_lig	MalignantEpithelialCell_rec	tf_gene
NFIB	WFDC2	apCAF_lig	MalignantEpithelialCell_rec	tf_gene
PTTG1	CCNB1	apCAF_lig	MalignantEpithelialCell_rec	tf_gene
PTTG1	CDK1	apCAF_lig	MalignantEpithelialCell_rec	tf_gene
PTTG1	ID3	apCAF_lig	MalignantEpithelialCell_rec	tf_gene
PTTG1	LGALS1	apCAF_lig	MalignantEpithelialCell_rec	tf_gene
PTTG1	MYC	apCAF_lig	MalignantEpithelialCell_rec	tf_gene
PTTG1	S100A4	apCAF_lig	MalignantEpithelialCell_rec	tf_gene
PTTG1	TIMP2	apCAF_lig	MalignantEpithelialCell_rec	tf_gene
SMAD7	CDK1	apCAF_lig	MalignantEpithelialCell_rec	tf_gene
SMAD7	CDKN1A	apCAF_lig	MalignantEpithelialCell_rec	tf_gene
SMAD7	HMOX1	apCAF_lig	MalignantEpithelialCell_rec	tf_gene
SMAD7	MET	apCAF_lig	MalignantEpithelialCell_rec	tf_gene
SMAD7	MYC	apCAF_lig	MalignantEpithelialCell_rec	tf_gene
SMARCA1	CD44	apCAF_lig	MalignantEpithelialCell_rec	tf_gene
SMARCA1	CDKN2A	apCAF_lig	MalignantEpithelialCell_rec	tf_gene
SNAI1	CLDN3	apCAF_lig	MalignantEpithelialCell_rec	tf_gene
SNAI1	FN1	apCAF_lig	MalignantEpithelialCell_rec	tf_gene
SNAI1	HBEGF	apCAF_lig	MalignantEpithelialCell_rec	tf_gene
SNAI1	SNAI1	apCAF_lig	MalignantEpithelialCell_rec	tf_gene
SNAI1	THBS1	apCAF_lig	MalignantEpithelialCell_rec	tf_gene
STAT4	IFNG	apCAF_lig	MalignantEpithelialCell_rec	tf_gene
STAT4	IRF1	apCAF_lig	MalignantEpithelialCell_rec	tf_gene
STAT4	MYC	apCAF_lig	MalignantEpithelialCell_rec	tf_gene
STAT4	PIM1	apCAF_lig	MalignantEpithelialCell_rec	tf_gene
STAT4	S100A4	apCAF_lig	MalignantEpithelialCell_rec	tf_gene
STAT4	SOCS3	apCAF_lig	MalignantEpithelialCell_rec	tf_gene
TBX2	CDKN1A	apCAF_lig	MalignantEpithelialCell_rec	tf_gene
TBX2	CDKN2A	apCAF_lig	MalignantEpithelialCell_rec	tf_gene
TBX3	CDKN1A	apCAF_lig	MalignantEpithelialCell_rec	tf_gene
TBX3	CDKN2A	apCAF_lig	MalignantEpithelialCell_rec	tf_gene
ZBTB16	BCL2	apCAF_lig	MalignantEpithelialCell_rec	tf_gene
ZBTB16	CXCR4	apCAF_lig	MalignantEpithelialCell_rec	tf_gene
ZBTB16	ID2	apCAF_lig	MalignantEpithelialCell_rec	tf_gene
ZBTB16	LEF1	apCAF_lig	MalignantEpithelialCell_rec	tf_gene
ZBTB16	SOX9	apCAF_lig	MalignantEpithelialCell_rec	tf_gene
DLX5	IGFBP3	iCAF_lig	MalignantEpithelialCell_rec	tf_gene
DLX5	IRS2	iCAF_lig	MalignantEpithelialCell_rec	tf_gene
DLX5	MYC	iCAF_lig	MalignantEpithelialCell_rec	tf_gene
ETV5	MMP2	iCAF_lig	MalignantEpithelialCell_rec	tf_gene
GATA3	CDH3	iCAF_lig	MalignantEpithelialCell_rec	tf_gene
GATA3	TCF7L2	iCAF_lig	MalignantEpithelialCell_rec	tf_gene
KLF4	BIRC5	iCAF_lig	MalignantEpithelialCell_rec	tf_gene
KLF4	CCNB1	iCAF_lig	MalignantEpithelialCell_rec	tf_gene
KLF4	CCND1	iCAF_lig	MalignantEpithelialCell_rec	tf_gene
KLF4	CDKN1A	iCAF_lig	MalignantEpithelialCell_rec	tf_gene
KLF4	CDKN1C	iCAF_lig	MalignantEpithelialCell_rec	tf_gene
KLF4	GDF15	iCAF_lig	MalignantEpithelialCell_rec	tf_gene
KLF4	HSPA8	iCAF_lig	MalignantEpithelialCell_rec	tf_gene
KLF4	IL1B	iCAF_lig	MalignantEpithelialCell_rec	tf_gene
KLF4	KRT19	iCAF_lig	MalignantEpithelialCell_rec	tf_gene
KLF4	LAMA1	iCAF_lig	MalignantEpithelialCell_rec	tf_gene
KLF4	LAMA3	iCAF_lig	MalignantEpithelialCell_rec	tf_gene
KLF4	MMP2	iCAF_lig	MalignantEpithelialCell_rec	tf_gene
KLF4	SOD1	iCAF_lig	MalignantEpithelialCell_rec	tf_gene
KLF4	VEGFA	iCAF_lig	MalignantEpithelialCell_rec	tf_gene
NFAT5	CCL2	iCAF_lig	MalignantEpithelialCell_rec	tf_gene
NFAT5	LTB	iCAF_lig	MalignantEpithelialCell_rec	tf_gene
NFAT5	TNF	iCAF_lig	MalignantEpithelialCell_rec	tf_gene
NFIB	CDKN1A	iCAF_lig	MalignantEpithelialCell_rec	tf_gene
NFIB	MBP	iCAF_lig	MalignantEpithelialCell_rec	tf_gene
NFIB	WFDC2	iCAF_lig	MalignantEpithelialCell_rec	tf_gene
RXRA	IL2RG	iCAF_lig	MalignantEpithelialCell_rec	tf_gene
SMAD7	CDK1	iCAF_lig	MalignantEpithelialCell_rec	tf_gene
SMAD7	CDKN1A	iCAF_lig	MalignantEpithelialCell_rec	tf_gene
SMAD7	HMOX1	iCAF_lig	MalignantEpithelialCell_rec	tf_gene
SMAD7	MET	iCAF_lig	MalignantEpithelialCell_rec	tf_gene
SMAD7	MYC	iCAF_lig	MalignantEpithelialCell_rec	tf_gene
SNAI1	CDH2	iCAF_lig	MalignantEpithelialCell_rec	tf_gene
SNAI1	CLDN3	iCAF_lig	MalignantEpithelialCell_rec	tf_gene
SNAI1	FN1	iCAF_lig	MalignantEpithelialCell_rec	tf_gene
SNAI1	HBEGF	iCAF_lig	MalignantEpithelialCell_rec	tf_gene
SNAI1	SNAI1	iCAF_lig	MalignantEpithelialCell_rec	tf_gene
SNAI1	THBS1	iCAF_lig	MalignantEpithelialCell_rec	tf_gene
TBX2	CDKN1A	iCAF_lig	MalignantEpithelialCell_rec	tf_gene
TBX2	CDKN2A	iCAF_lig	MalignantEpithelialCell_rec	tf_gene
TBX3	CDKN1A	iCAF_lig	MalignantEpithelialCell_rec	tf_gene
TBX3	CDKN2A	iCAF_lig	MalignantEpithelialCell_rec	tf_gene
TSC22D3	CCND1	iCAF_lig	MalignantEpithelialCell_rec	tf_gene
TSC22D3	CDKN1A	iCAF_lig	MalignantEpithelialCell_rec	tf_gene
TSC22D3	FOXO1	iCAF_lig	MalignantEpithelialCell_rec	tf_gene
TSC22D3	FOXO3	iCAF_lig	MalignantEpithelialCell_rec	tf_gene
ATF1	BCL2	mCAF_lig	MalignantEpithelialCell_rec	tf_gene
ATF1	CCNA1	mCAF_lig	MalignantEpithelialCell_rec	tf_gene
ATF1	CFTR	mCAF_lig	MalignantEpithelialCell_rec	tf_gene
ATF1	FTH1	mCAF_lig	MalignantEpithelialCell_rec	tf_gene
ATF1	LDHA	mCAF_lig	MalignantEpithelialCell_rec	tf_gene
ATF1	MITF	mCAF_lig	MalignantEpithelialCell_rec	tf_gene
ATF1	NTS	mCAF_lig	MalignantEpithelialCell_rec	tf_gene
ATF1	PLAUR	mCAF_lig	MalignantEpithelialCell_rec	tf_gene
ATF1	TOP2A	mCAF_lig	MalignantEpithelialCell_rec	tf_gene
ATF1	AQP3	mCAF_lig	MalignantEpithelialCell_rec	tf_gene
ATF1	ID2	mCAF_lig	MalignantEpithelialCell_rec	tf_gene
ATF1	JUN	mCAF_lig	MalignantEpithelialCell_rec	tf_gene
ATF1	PTGS2	mCAF_lig	MalignantEpithelialCell_rec	tf_gene
ATF1	TNF	mCAF_lig	MalignantEpithelialCell_rec	tf_gene
ATM	BCL2	mCAF_lig	MalignantEpithelialCell_rec	tf_gene
ATM	CDKN1A	mCAF_lig	MalignantEpithelialCell_rec	tf_gene
ATM	CFLAR	mCAF_lig	MalignantEpithelialCell_rec	tf_gene
ATM	DUSP1	mCAF_lig	MalignantEpithelialCell_rec	tf_gene
ATM	GADD45A	mCAF_lig	MalignantEpithelialCell_rec	tf_gene
ATM	PMAIP1	mCAF_lig	MalignantEpithelialCell_rec	tf_gene
ATM	SLC2A1	mCAF_lig	MalignantEpithelialCell_rec	tf_gene
ATM	TERF1	mCAF_lig	MalignantEpithelialCell_rec	tf_gene
ATM	VEGFA	mCAF_lig	MalignantEpithelialCell_rec	tf_gene
CEBPD	C3	mCAF_lig	MalignantEpithelialCell_rec	tf_gene
CEBPD	CASP8	mCAF_lig	MalignantEpithelialCell_rec	tf_gene
CEBPD	CCL20	mCAF_lig	MalignantEpithelialCell_rec	tf_gene
CEBPD	GADD45G	mCAF_lig	MalignantEpithelialCell_rec	tf_gene
CEBPD	GAPDH	mCAF_lig	MalignantEpithelialCell_rec	tf_gene
CEBPD	PTGS2	mCAF_lig	MalignantEpithelialCell_rec	tf_gene
CEBPD	SOD1	mCAF_lig	MalignantEpithelialCell_rec	tf_gene
CEBPD	TNF	mCAF_lig	MalignantEpithelialCell_rec	tf_gene
CEBPD	IL1B	mCAF_lig	MalignantEpithelialCell_rec	tf_gene
DLX5	IGFBP3	mCAF_lig	MalignantEpithelialCell_rec	tf_gene
DLX5	IRS2	mCAF_lig	MalignantEpithelialCell_rec	tf_gene
DLX5	MYC	mCAF_lig	MalignantEpithelialCell_rec	tf_gene
GATA3	CDH3	mCAF_lig	MalignantEpithelialCell_rec	tf_gene
GATA3	TCF7L2	mCAF_lig	MalignantEpithelialCell_rec	tf_gene
GLI1	BCL2	mCAF_lig	MalignantEpithelialCell_rec	tf_gene
GLI1	BHLHE41	mCAF_lig	MalignantEpithelialCell_rec	tf_gene
GLI1	H2AFX	mCAF_lig	MalignantEpithelialCell_rec	tf_gene
GLI1	JUN	mCAF_lig	MalignantEpithelialCell_rec	tf_gene
GLI1	S100A9	mCAF_lig	MalignantEpithelialCell_rec	tf_gene
GLI1	SOCS1	mCAF_lig	MalignantEpithelialCell_rec	tf_gene
GLI1	SOX9	mCAF_lig	MalignantEpithelialCell_rec	tf_gene
JUND	BCL6	mCAF_lig	MalignantEpithelialCell_rec	tf_gene
JUND	CCL5	mCAF_lig	MalignantEpithelialCell_rec	tf_gene
JUND	CCND1	mCAF_lig	MalignantEpithelialCell_rec	tf_gene
JUND	CDKN1A	mCAF_lig	MalignantEpithelialCell_rec	tf_gene
JUND	CLU	mCAF_lig	MalignantEpithelialCell_rec	tf_gene
JUND	F3	mCAF_lig	MalignantEpithelialCell_rec	tf_gene
JUND	GADD45A	mCAF_lig	MalignantEpithelialCell_rec	tf_gene
JUND	MYB	mCAF_lig	MalignantEpithelialCell_rec	tf_gene
JUND	NQO1	mCAF_lig	MalignantEpithelialCell_rec	tf_gene
JUND	NTS	mCAF_lig	MalignantEpithelialCell_rec	tf_gene
JUND	PLAUR	mCAF_lig	MalignantEpithelialCell_rec	tf_gene
JUND	PTGS2	mCAF_lig	MalignantEpithelialCell_rec	tf_gene
JUND	SOX4	mCAF_lig	MalignantEpithelialCell_rec	tf_gene
KLF4	ATF3	mCAF_lig	MalignantEpithelialCell_rec	tf_gene
KLF4	BIRC5	mCAF_lig	MalignantEpithelialCell_rec	tf_gene
KLF4	CCNB1	mCAF_lig	MalignantEpithelialCell_rec	tf_gene
KLF4	CCND1	mCAF_lig	MalignantEpithelialCell_rec	tf_gene
KLF4	CD14	mCAF_lig	MalignantEpithelialCell_rec	tf_gene
KLF4	CDKN1A	mCAF_lig	MalignantEpithelialCell_rec	tf_gene
KLF4	CDKN1B	mCAF_lig	MalignantEpithelialCell_rec	tf_gene
KLF4	CDKN1C	mCAF_lig	MalignantEpithelialCell_rec	tf_gene
KLF4	HSPA8	mCAF_lig	MalignantEpithelialCell_rec	tf_gene
KLF4	IL1B	mCAF_lig	MalignantEpithelialCell_rec	tf_gene
KLF4	KRT19	mCAF_lig	MalignantEpithelialCell_rec	tf_gene
KLF4	LAMA1	mCAF_lig	MalignantEpithelialCell_rec	tf_gene
KLF4	LAMA3	mCAF_lig	MalignantEpithelialCell_rec	tf_gene
KLF4	SOD1	mCAF_lig	MalignantEpithelialCell_rec	tf_gene
KLF4	VEGFA	mCAF_lig	MalignantEpithelialCell_rec	tf_gene
NFIB	CDKN1A	mCAF_lig	MalignantEpithelialCell_rec	tf_gene
NFIB	MBP	mCAF_lig	MalignantEpithelialCell_rec	tf_gene
NFIB	WFDC2	mCAF_lig	MalignantEpithelialCell_rec	tf_gene
RXRA	IL2RG	mCAF_lig	MalignantEpithelialCell_rec	tf_gene
SMAD7	CDK1	mCAF_lig	MalignantEpithelialCell_rec	tf_gene
SMAD7	CDKN1A	mCAF_lig	MalignantEpithelialCell_rec	tf_gene
SMAD7	HMOX1	mCAF_lig	MalignantEpithelialCell_rec	tf_gene
SMAD7	MET	mCAF_lig	MalignantEpithelialCell_rec	tf_gene
SMAD7	MYC	mCAF_lig	MalignantEpithelialCell_rec	tf_gene
TCF4	BCL2	mCAF_lig	MalignantEpithelialCell_rec	tf_gene
TCF4	BIRC5	mCAF_lig	MalignantEpithelialCell_rec	tf_gene
TCF4	CCND1	mCAF_lig	MalignantEpithelialCell_rec	tf_gene
TCF4	CD44	mCAF_lig	MalignantEpithelialCell_rec	tf_gene
TCF4	JUN	mCAF_lig	MalignantEpithelialCell_rec	tf_gene
TCF4	KLF4	mCAF_lig	MalignantEpithelialCell_rec	tf_gene
TCF4	MITF	mCAF_lig	MalignantEpithelialCell_rec	tf_gene
TCF4	MYC	mCAF_lig	MalignantEpithelialCell_rec	tf_gene
TCF4	NOTUM	mCAF_lig	MalignantEpithelialCell_rec	tf_gene
TCF4	VCAN	mCAF_lig	MalignantEpithelialCell_rec	tf_gene
TCF4	VEGFA	mCAF_lig	MalignantEpithelialCell_rec	tf_gene
TSC22D3	CCND1	mCAF_lig	MalignantEpithelialCell_rec	tf_gene
TSC22D3	CDKN1A	mCAF_lig	MalignantEpithelialCell_rec	tf_gene
TSC22D3	FOXO1	mCAF_lig	MalignantEpithelialCell_rec	tf_gene
TSC22D3	FOXO3	mCAF_lig	MalignantEpithelialCell_rec	tf_gene
ATF1	BCL2	vCAF_lig	MalignantEpithelialCell_rec	tf_gene
ATF1	CCNA1	vCAF_lig	MalignantEpithelialCell_rec	tf_gene
ATF1	CFTR	vCAF_lig	MalignantEpithelialCell_rec	tf_gene
ATF1	FTH1	vCAF_lig	MalignantEpithelialCell_rec	tf_gene
ATF1	LDHA	vCAF_lig	MalignantEpithelialCell_rec	tf_gene
ATF1	MITF	vCAF_lig	MalignantEpithelialCell_rec	tf_gene
ATF1	NTS	vCAF_lig	MalignantEpithelialCell_rec	tf_gene
ATF1	PLAUR	vCAF_lig	MalignantEpithelialCell_rec	tf_gene
ATF1	TOP2A	vCAF_lig	MalignantEpithelialCell_rec	tf_gene
ATF1	AQP3	vCAF_lig	MalignantEpithelialCell_rec	tf_gene
ATF1	ID2	vCAF_lig	MalignantEpithelialCell_rec	tf_gene
ATF1	JUN	vCAF_lig	MalignantEpithelialCell_rec	tf_gene
ATF1	TNF	vCAF_lig	MalignantEpithelialCell_rec	tf_gene
CEBPD	C3	vCAF_lig	MalignantEpithelialCell_rec	tf_gene
CEBPD	CASP8	vCAF_lig	MalignantEpithelialCell_rec	tf_gene
CEBPD	CCL20	vCAF_lig	MalignantEpithelialCell_rec	tf_gene
CEBPD	CXCL1	vCAF_lig	MalignantEpithelialCell_rec	tf_gene
CEBPD	GADD45G	vCAF_lig	MalignantEpithelialCell_rec	tf_gene
CEBPD	GAPDH	vCAF_lig	MalignantEpithelialCell_rec	tf_gene
CEBPD	SOD1	vCAF_lig	MalignantEpithelialCell_rec	tf_gene
CEBPD	TNF	vCAF_lig	MalignantEpithelialCell_rec	tf_gene
CEBPD	IL1B	vCAF_lig	MalignantEpithelialCell_rec	tf_gene
DLX5	IGFBP3	vCAF_lig	MalignantEpithelialCell_rec	tf_gene
DLX5	IRS2	vCAF_lig	MalignantEpithelialCell_rec	tf_gene
DLX5	MYC	vCAF_lig	MalignantEpithelialCell_rec	tf_gene
FHL2	CCND1	vCAF_lig	MalignantEpithelialCell_rec	tf_gene
FHL2	CDKN1A	vCAF_lig	MalignantEpithelialCell_rec	tf_gene
FHL2	CDKN1B	vCAF_lig	MalignantEpithelialCell_rec	tf_gene
FHL2	NFKB1	vCAF_lig	MalignantEpithelialCell_rec	tf_gene
FOXO1	ANGPT2	vCAF_lig	MalignantEpithelialCell_rec	tf_gene
FOXO1	AR	vCAF_lig	MalignantEpithelialCell_rec	tf_gene
FOXO1	CDKN1B	vCAF_lig	MalignantEpithelialCell_rec	tf_gene
FOXO1	CXCR4	vCAF_lig	MalignantEpithelialCell_rec	tf_gene
FOXO1	EDN1	vCAF_lig	MalignantEpithelialCell_rec	tf_gene
FOXO1	IRS2	vCAF_lig	MalignantEpithelialCell_rec	tf_gene
FOXO1	KLF2	vCAF_lig	MalignantEpithelialCell_rec	tf_gene
FOXO1	PDGFA	vCAF_lig	MalignantEpithelialCell_rec	tf_gene
FOXO1	PDGFB	vCAF_lig	MalignantEpithelialCell_rec	tf_gene
FOXO1	TXNIP	vCAF_lig	MalignantEpithelialCell_rec	tf_gene
GATA3	CDH3	vCAF_lig	MalignantEpithelialCell_rec	tf_gene
GATA3	NFKB1	vCAF_lig	MalignantEpithelialCell_rec	tf_gene
GATA3	TCF7L2	vCAF_lig	MalignantEpithelialCell_rec	tf_gene
GLI1	BCL2	vCAF_lig	MalignantEpithelialCell_rec	tf_gene
GLI1	BHLHE41	vCAF_lig	MalignantEpithelialCell_rec	tf_gene
GLI1	H2AFX	vCAF_lig	MalignantEpithelialCell_rec	tf_gene
GLI1	JUN	vCAF_lig	MalignantEpithelialCell_rec	tf_gene
GLI1	S100A9	vCAF_lig	MalignantEpithelialCell_rec	tf_gene
GLI1	SFRP1	vCAF_lig	MalignantEpithelialCell_rec	tf_gene
GLI1	SOX9	vCAF_lig	MalignantEpithelialCell_rec	tf_gene
KLF4	ATF3	vCAF_lig	MalignantEpithelialCell_rec	tf_gene
KLF4	BIRC5	vCAF_lig	MalignantEpithelialCell_rec	tf_gene
KLF4	CCNB1	vCAF_lig	MalignantEpithelialCell_rec	tf_gene
KLF4	CCND1	vCAF_lig	MalignantEpithelialCell_rec	tf_gene
KLF4	CD14	vCAF_lig	MalignantEpithelialCell_rec	tf_gene
KLF4	CDKN1A	vCAF_lig	MalignantEpithelialCell_rec	tf_gene
KLF4	CDKN1B	vCAF_lig	MalignantEpithelialCell_rec	tf_gene
KLF4	CDKN1C	vCAF_lig	MalignantEpithelialCell_rec	tf_gene
KLF4	GDF15	vCAF_lig	MalignantEpithelialCell_rec	tf_gene
KLF4	HSPA8	vCAF_lig	MalignantEpithelialCell_rec	tf_gene
KLF4	IL1B	vCAF_lig	MalignantEpithelialCell_rec	tf_gene
KLF4	KRT19	vCAF_lig	MalignantEpithelialCell_rec	tf_gene
KLF4	LAMA1	vCAF_lig	MalignantEpithelialCell_rec	tf_gene
KLF4	MMP2	vCAF_lig	MalignantEpithelialCell_rec	tf_gene
KLF4	SOD1	vCAF_lig	MalignantEpithelialCell_rec	tf_gene
KLF6	ATF3	vCAF_lig	MalignantEpithelialCell_rec	tf_gene
KLF6	CCND1	vCAF_lig	MalignantEpithelialCell_rec	tf_gene
KLF6	CDKN1A	vCAF_lig	MalignantEpithelialCell_rec	tf_gene
KLF6	LAMA1	vCAF_lig	MalignantEpithelialCell_rec	tf_gene
KLF6	PMAIP1	vCAF_lig	MalignantEpithelialCell_rec	tf_gene
KLF6	PTTG1	vCAF_lig	MalignantEpithelialCell_rec	tf_gene
KLF6	TFPI2	vCAF_lig	MalignantEpithelialCell_rec	tf_gene
KLF6	TXNIP	vCAF_lig	MalignantEpithelialCell_rec	tf_gene
NFAT5	CCL2	vCAF_lig	MalignantEpithelialCell_rec	tf_gene
NFAT5	LTB	vCAF_lig	MalignantEpithelialCell_rec	tf_gene
NFAT5	TNF	vCAF_lig	MalignantEpithelialCell_rec	tf_gene
PTTG1	CCNB1	vCAF_lig	MalignantEpithelialCell_rec	tf_gene
PTTG1	CDK1	vCAF_lig	MalignantEpithelialCell_rec	tf_gene
PTTG1	DOCK1	vCAF_lig	MalignantEpithelialCell_rec	tf_gene
PTTG1	ID3	vCAF_lig	MalignantEpithelialCell_rec	tf_gene
PTTG1	MYC	vCAF_lig	MalignantEpithelialCell_rec	tf_gene
PTTG1	S100A4	vCAF_lig	MalignantEpithelialCell_rec	tf_gene
PTTG1	TIMP2	vCAF_lig	MalignantEpithelialCell_rec	tf_gene
RXRA	IL2RG	vCAF_lig	MalignantEpithelialCell_rec	tf_gene
SMAD7	CDK1	vCAF_lig	MalignantEpithelialCell_rec	tf_gene
SMAD7	CDKN1A	vCAF_lig	MalignantEpithelialCell_rec	tf_gene
SMAD7	HMOX1	vCAF_lig	MalignantEpithelialCell_rec	tf_gene
SMAD7	MET	vCAF_lig	MalignantEpithelialCell_rec	tf_gene
SMAD7	MYC	vCAF_lig	MalignantEpithelialCell_rec	tf_gene
